# Supplementary material for: Parallelism in eco-morphology and gene expression despite variable evolutionary and genomic backgrounds in a Holarctic fish
Source: PLoS Genet. 2020 Apr 17;16(4):e1008658. doi: 10.1371/journal.pgen.1008658 (PMC7164584; doi:10.1371/journal.pgen.1008658)
Supplement: S5 Table — (XLSX) [file pgen.1008658.s021.xlsx]

## Sheet: README
P1	Population 1
P2	Population 2
P3	Population 3
Dstatistic	D-statistic value
p-value	p-value
C(BBAA)	Count of BBAA pattern
C(ABBA)	Count of ABBA pattern
C(BABA)	Count BABA pattern
_tree	D-statistics based on the provided tree topology
_Dmin	Minimum D-statistics for any combination of P1, P2 and P3
_BBAA	D-statistics with populations organised based on allele sharing

## Sheet: ATL_tree
P1	P2	P3	Dstatistic	p-value
Awe_bn	Dug_bn	Rannoch	0.0449644	0.015942
Awe_bn	Dug_bn	Tay_pl	0.0448693	0.0185884
Awe_bn	Dug_pl	Tay_pl	0.0764764	9.36872e-05
Awe_bn	Dug_pl	Rannoch	0.0725368	0.000272324
Awe_bn	Dug_pl	Lub	0.0821376	0.000749834
Awe_bn	Dug_pl	Merk	0.0737681	0.000790079
Awe_bn	Dug_pl	Tay_bn	0.0338927	0.044717
Awe_bn	naS_bn	Merk	0.0546165	0.0154412
Awe_bn	naS_bn	Tay_pl	0.0435199	0.0246476
Awe_bn	naS_pl	Merk	0.0533338	0.0166016
Awe_bn	naS_pl	Tay_pl	0.0414523	0.0308332
Awe_bn	Uai	Rannoch	0.0741313	0.000489971
Awe_bn	Uai	Tay_pl	0.0729489	0.000878318
Awe_bn	Uai	Merk	0.078077	0.00159872
Awe_bn	Uai	Lub	0.0835896	0.00238149
Awe_pl	Dug_bn	Tay_pl	0.0466959	0.0146204
Awe_pl	Dug_bn	Rannoch	0.0432307	0.0192325
Awe_pl	Dug_pl	Tay_pl	0.0783895	6.1539e-05
Awe_pl	Dug_pl	Rannoch	0.0708677	0.000156004
Awe_pl	Dug_pl	Lub	0.0851601	0.000198561
Awe_pl	Dug_pl	Merk	0.0766579	0.000537439
Awe_pl	Dug_pl	Tay_bn	0.0337744	0.0489454
Awe_pl	naS_bn	Merk	0.0574976	0.0119132
Awe_pl	naS_bn	Tay_pl	0.0455932	0.0183949
Awe_pl	naS_pl	Merk	0.0562252	0.0135699
Awe_pl	naS_pl	Tay_pl	0.0435716	0.0246078
Awe_pl	Uai	Tay_pl	0.0758364	0.000565913
Awe_pl	Uai	Rannoch	0.0733574	0.000666995
Awe_pl	Uai	Merk	0.0812941	0.00131472
Awe_pl	Uai	Lub	0.0865911	0.00163881
Dug_bn	Dug_pl	Lub	0.0783598	0.00167674
Dug_bn	Dug_pl	Merk	0.0625877	0.00497414
Dug_bn	Dug_pl	naS_pl	0.0562306	0.00612895
Dug_bn	Dug_pl	naS_bn	0.0561629	0.00619341
Dug_bn	Dug_pl	Tay_pl	0.0397444	0.0313155
Dug_bn	Uai	naS_pl	0.062168	0.0111636
Dug_bn	Uai	Lub	0.0730208	0.0111989
Dug_bn	Uai	naS_bn	0.0614526	0.013365
Eck	Awe_bn	Rannoch	0.051914	0.0374034
Eck	Awe_pl	Rannoch	0.055141	0.0266981
Eck	Dug_bn	Rannoch	0.101447	0.000721067
Eck	Dug_pl	Rannoch	0.123158	2.59186e-05
Eck	Dug_pl	Merk	0.100293	0.0014148
Eck	Dug_pl	Tay_pl	0.0724381	0.0109287
Eck	Dug_pl	Tay_bn	0.0656367	0.0150516
Eck	Dug_pl	Awe_pl	0.0560272	0.0292061
Eck	Dug_pl	Awe_bn	0.0539803	0.0331557
Eck	Merk	Rannoch	0.0577576	0.0387397
Eck	naS_bn	Rannoch	0.110695	0.000346902
Eck	naS_bn	Awe_bn	0.0553617	0.0410011
Eck	naS_bn	Tay_pl	0.0545021	0.0428362
Eck	naS_bn	Awe_pl	0.0533304	0.0441992
Eck	naS_pl	Rannoch	0.10601	0.000644298
Eck	Tay_bn	Rannoch	0.0936912	0.000686952
Eck	Tay_pl	Rannoch	0.0628365	0.0122751
Eck	Uai	Rannoch	0.116057	0.000366258
Eck	Uai	Merk	0.109856	0.0015474
Eck	Uai	Tay_pl	0.0722747	0.0169568
Eck	Uai	Tay_bn	0.0614169	0.0317421
Eck	Uai	Awe_pl	0.0553206	0.0412227
Lub	Dug_bn	Rannoch	0.0708904	0.00693248
Lub	Dug_pl	Rannoch	0.105882	4.72815e-05
Lub	Dug_pl	Tay_bn	0.0669344	0.00584107
Lub	Dug_pl	Tay_pl	0.0597737	0.0156192
Lub	naS_bn	Rannoch	0.064175	0.0137741
Lub	naS_pl	Rannoch	0.0582266	0.0216122
Lub	Tay_bn	Rannoch	0.0674082	0.00325642
Lub	Uai	Rannoch	0.0883049	0.00176732
Lub	Uai	Tay_pl	0.0564859	0.0313144
Lub	Uai	Tay_bn	0.0552808	0.0377215
Merk	Dug_pl	Tay_pl	0.0636043	0.00504561
Merk	Dug_pl	Rannoch	0.0627382	0.00544797
Merk	Dug_pl	Tay_bn	0.0437114	0.0421559
Merk	Uai	Rannoch	0.0617422	0.0116291
Merk	Uai	Tay_pl	0.0585816	0.0187242
naS_bn	Dug_pl	Rannoch	0.0486578	0.0220244
naS_bn	Dug_pl	Lub	0.0488621	0.0493428
naS_bn	Uai	Rannoch	0.0499055	0.0262719
naS_pl	Dug_pl	Rannoch	0.0512298	0.0112164
naS_pl	Dug_pl	Tay_pl	0.0395332	0.0398049
naS_pl	Uai	Rannoch	0.0526026	0.0225218
Tay_bn	Dug_pl	Rannoch	0.040753	0.0246073
Tay_bn	Uai	Rannoch	0.0446855	0.0269635
Tay_pl	Dug_pl	Rannoch	0.0556299	0.00313215
Tay_pl	Uai	Rannoch	0.0585421	0.0063139
Uai	Dug_pl	Dug_bn	0.291949	0
Eck	Uai	Awe_bn	0.0538688	0.0500343
Eck	naS_pl	Awe_bn	0.0516372	0.0501504
Awe_pl	naS_pl	Lub	0.0456561	0.050572
Dug_bn	Dug_pl	Rannoch	0.0344873	0.0510198
Eck	naS_pl	Tay_bn	0.0524145	0.0524321
Eck	naS_pl	Tay_pl	0.0519836	0.0535431
naS_bn	Dug_pl	Tay_pl	0.0370231	0.0578973
Merk	Lub	Eck	0.0552325	0.0581921
Eck	naS_pl	Awe_pl	0.0492894	0.0582982
naS_bn	Uai	Lub	0.0511884	0.0628286
naS_pl	Dug_pl	Lub	0.0440595	0.0646943
Awe_bn	Tay_bn	Rannoch	0.0296738	0.065545
Awe_pl	Tay_bn	Rannoch	0.0283047	0.0664822
Awe_bn	naS_pl	Lub	0.0427345	0.0669175
Awe_pl	naS_bn	Lub	0.0425514	0.0693084
Lub	Tay_pl	Rannoch	0.0379446	0.0751641
naS_pl	Uai	Lub	0.0461791	0.0785906
Merk	Uai	Tay_bn	0.0390984	0.0809245
naS_pl	Uai	Tay_pl	0.0355604	0.0812961
Merk	Dug_bn	Rannoch	0.0359636	0.0841853
naS_bn	Dug_pl	Tay_bn	0.0320591	0.0863087
Awe_bn	naS_bn	Lub	0.0396129	0.0900983
naS_pl	Dug_pl	Tay_bn	0.0311442	0.0916071
Tay_pl	Dug_bn	Rannoch	0.0287279	0.0963676
Dug_bn	Uai	Rannoch	0.0337763	0.0968714
naS_bn	Uai	Tay_pl	0.0333688	0.0970847
Eck	Uai	Lub	0.0454147	0.0975642
Awe_bn	naS_bn	Rannoch	0.0281253	0.102061
Eck	Dug_pl	Lub	0.0408766	0.104337
Dug_bn	Dug_pl	Tay_bn	0.0276277	0.107061
Dug_bn	Uai	Tay_pl	0.0327312	0.108609
Awe_pl	naS_bn	Rannoch	0.0266735	0.11001
naS_bn	Dug_pl	Awe_pl	0.029131	0.111015
Tay_bn	Tay_pl	Uai	0.0253744	0.111572
Awe_pl	Uai	Tay_bn	0.0282852	0.113188
naS_pl	Dug_pl	Awe_pl	0.0290627	0.114132
Eck	Dug_bn	Tay_bn	0.037238	0.114888
Tay_pl	Tay_bn	Awe_pl	0.0228187	0.115056
Merk	Dug_bn	Tay_pl	0.0309557	0.115095
naS_pl	Dug_pl	Awe_bn	0.0264734	0.123955
Awe_bn	naS_pl	Rannoch	0.0256693	0.126431
naS_bn	Dug_pl	Awe_bn	0.0266174	0.126818
Awe_bn	Uai	Tay_bn	0.0272581	0.127238
Tay_pl	Tay_bn	Awe_bn	0.0207363	0.135877
Dug_bn	naS_bn	Merk	0.03067	0.137209
Awe_pl	Dug_bn	Merk	0.0263032	0.14477
Tay_bn	Tay_pl	Dug_pl	0.0200644	0.146701
Awe_pl	naS_pl	Rannoch	0.024238	0.14688
Eck	Awe_pl	Tay_bn	0.0296617	0.151906
Dug_bn	Dug_pl	Awe_bn	0.0218783	0.154178
Eck	Dug_bn	Merk	0.0355324	0.155479
Awe_pl	Eck	Lub	0.031088	0.157388
Lub	Awe_pl	Tay_bn	0.0254664	0.159839
naS_bn	Uai	Awe_pl	0.0263442	0.159869
Merk	naS_bn	Tay_pl	0.025803	0.160625
naS_pl	Uai	Awe_pl	0.0262022	0.16069
Lub	Dug_bn	Tay_bn	0.0274861	0.163833
Dug_bn	Dug_pl	Awe_pl	0.0209287	0.163937
Eck	Dug_bn	Tay_pl	0.031559	0.164518
Lub	Awe_bn	Tay_bn	0.0240916	0.16702
Awe_pl	Lub	Tay_pl	0.0237456	0.168711
Merk	Tay_bn	Rannoch	0.0223782	0.169903
Awe_bn	Dug_bn	Merk	0.023342	0.17067
Eck	Dug_bn	Awe_pl	0.0289941	0.171121
naS_bn	Uai	Tay_bn	0.0247838	0.171463
Lub	Awe_pl	Rannoch	0.0232622	0.172722
naS_pl	Dug_bn	Rannoch	0.022735	0.174758
Eck	Awe_bn	Tay_bn	0.0272255	0.175214
Lub	Merk	Rannoch	0.0264636	0.176117
naS_bn	Uai	Awe_bn	0.0237049	0.176288
naS_pl	Uai	Tay_bn	0.0234216	0.179114
Lub	naS_bn	Tay_bn	0.026648	0.180714
Eck	Lub	Rannoch	0.0292735	0.18424
Merk	naS_pl	Tay_pl	0.0234819	0.184313
naS_pl	Uai	Awe_bn	0.0234244	0.18492
naS_bn	Uai	Merk	0.0258708	0.186522
naS_pl	Uai	Merk	0.0265428	0.186536
Lub	Awe_bn	Rannoch	0.0217964	0.187269
Awe_bn	Tay_pl	Rannoch	0.0166615	0.191378
Eck	Dug_bn	Awe_bn	0.0268091	0.197312
Lub	naS_pl	Tay_bn	0.0251169	0.199817
naS_pl	Dug_pl	Merk	0.0220066	0.200286
Awe_bn	Eck	Lub	0.0267498	0.200894
Awe_bn	Lub	Tay_pl	0.0209817	0.201068
Awe_pl	Tay_pl	Rannoch	0.015301	0.201425
Tay_bn	Tay_pl	naS_bn	0.0162719	0.206299
naS_bn	Dug_bn	Rannoch	0.0201345	0.206384
Lub	naS_bn	Tay_pl	0.0235507	0.211633
naS_bn	Dug_pl	Merk	0.0204456	0.213444
Awe_pl	Dug_bn	Lub	0.0204451	0.220558
Lub	naS_pl	Tay_pl	0.0212544	0.228451
Dug_bn	Uai	Awe_bn	0.019233	0.229224
Dug_bn	Uai	Awe_pl	0.0189004	0.232
Merk	naS_bn	Rannoch	0.0193228	0.232982
Awe_pl	Merk	Tay_pl	0.0172661	0.233453
Dug_bn	naS_pl	Lub	0.0223369	0.233801
Tay_pl	Tay_bn	Rannoch	0.0132291	0.234434
Dug_bn	Uai	Tay_bn	0.0187282	0.23527
naS_bn	naS_pl	Lub	0.00826475	0.242026
Tay_bn	Dug_bn	Rannoch	0.0149989	0.248919
Tay_bn	Tay_pl	naS_pl	0.0132286	0.249207
Merk	Dug_bn	Tay_bn	0.0170431	0.254161
Awe_bn	Dug_bn	Lub	0.0175442	0.256247
Eck	Awe_bn	Merk	0.0206214	0.264398
Merk	naS_pl	Rannoch	0.016694	0.266267
Dug_pl	Uai	Merk	0.0140373	0.266546
Awe_pl	Awe_bn	Merk	0.00462088	0.266885
Dug_bn	naS_bn	Lub	0.0184168	0.273437
Awe_pl	Awe_bn	Lub	0.00451491	0.275084
Awe_bn	Merk	Tay_pl	0.0139464	0.27712
Dug_bn	Eck	Lub	0.0206497	0.279712
Awe_bn	Awe_pl	Dug_bn	0.00376716	0.2846
Tay_bn	Tay_pl	Dug_bn	0.0108978	0.288007
Lub	Merk	naS_bn	0.0184223	0.291479
Awe_bn	Dug_bn	Tay_bn	0.0117485	0.292139
Awe_pl	Dug_bn	Tay_bn	0.0116063	0.292392
Eck	Awe_pl	Merk	0.0176897	0.295284
Merk	naS_pl	Tay_bn	0.0138318	0.300811
Lub	Dug_bn	Tay_pl	0.0142952	0.306585
Merk	naS_bn	Tay_bn	0.0132059	0.309529
Awe_pl	Awe_bn	Tay_pl	0.00318147	0.310037
Dug_bn	Uai	Eck	0.0174238	0.311124
Awe_bn	Merk	Rannoch	0.0116383	0.311429
Awe_pl	Merk	Rannoch	0.0109912	0.316418
Awe_bn	Awe_pl	Dug_pl	0.00285044	0.323871
naS_pl	Dug_bn	Awe_pl	0.0110734	0.32691
Tay_pl	naS_bn	Rannoch	0.00982317	0.328774
naS_bn	Dug_bn	Awe_pl	0.0111134	0.331047
Merk	Awe_bn	Tay_bn	0.0105078	0.331989
Uai	Dug_pl	Tay_bn	0.0089344	0.332823
Merk	Awe_pl	Tay_bn	0.00988417	0.342702
Lub	Merk	naS_pl	0.0130913	0.3438
Merk	Lub	Tay_pl	0.011004	0.353506
naS_bn	Dug_bn	Tay_bn	0.00887041	0.354749
Tay_pl	naS_pl	Rannoch	0.00761149	0.364591
naS_pl	Dug_bn	Tay_bn	0.00799142	0.368942
Awe_bn	Awe_pl	Uai	0.00239007	0.370245
Awe_bn	Awe_pl	Rannoch	0.00197283	0.372839
naS_bn	Dug_bn	Awe_bn	0.00795273	0.375266
Awe_pl	naS_pl	Tay_bn	0.00719049	0.37552
Awe_bn	naS_pl	Tay_bn	0.00708977	0.377226
naS_pl	Dug_bn	Awe_bn	0.0078571	0.377872
Dug_pl	Uai	Lub	0.00793393	0.378825
Awe_bn	Awe_pl	Eck	0.00273374	0.38016
Eck	naS_pl	Lub	0.0103499	0.384653
Lub	Merk	Uai	0.00956611	0.392317
Awe_bn	naS_bn	Tay_bn	0.00622855	0.392636
Awe_pl	Eck	Tay_pl	0.00772194	0.393282
Tay_pl	Tay_bn	Eck	0.00629943	0.401425
naS_pl	Dug_bn	Tay_pl	0.00595812	0.403365
naS_pl	Tay_bn	Rannoch	0.00501086	0.41018
Awe_bn	Eck	Tay_pl	0.00571113	0.423146
Eck	Merk	Tay_bn	0.00644959	0.423338
Eck	naS_bn	Lub	0.0069447	0.425933
Eck	Lub	Tay_pl	0.00589125	0.426977
naS_pl	naS_bn	Uai	0.00188841	0.427143
Uai	Dug_pl	Eck	0.00449856	0.434974
Merk	Tay_pl	Rannoch	0.0033592	0.440946
Eck	Merk	Tay_pl	0.00490427	0.441823
Awe_pl	Awe_bn	naS_pl	0.00104742	0.442106
Lub	Merk	Dug_pl	0.00454218	0.442355
naS_bn	Dug_bn	Tay_pl	0.00350432	0.443479
naS_bn	Tay_bn	Rannoch	0.00285643	0.447876
Awe_pl	Awe_bn	naS_bn	0.000930249	0.449575
Uai	Dug_pl	Tay_pl	0.0018943	0.463884
Merk	Lub	Awe_bn	0.00255595	0.46624
Tay_bn	Tay_pl	Lub	0.00171976	0.47044
Dug_pl	Uai	Awe_pl	0.00103463	0.477991
Lub	Merk	Tay_bn	0.00168217	0.478311
naS_bn	naS_pl	Awe_pl	0.000297169	0.487181
Awe_pl	Awe_bn	Tay_bn	0.000167381	0.489452
Tay_bn	Tay_pl	Merk	0.000540794	0.48981
Lub	Merk	Awe_pl	2.61862e-06	0.499965

## Sheet: ATL_Dmin
P1	P2	P3	Dstatistic	p-value
Dug_bn	Uai	Dug_pl	0.275713	0
Dug_bn	Dug_pl	Lub	0.0783598	0.00167674
Dug_bn	Dug_pl	Merk	0.0625877	0.00497414
Rannoch	Merk	Dug_pl	0.0608171	0.00559261
Dug_bn	Dug_pl	naS_pl	0.0562306	0.00612895
Dug_bn	Dug_pl	naS_bn	0.0561629	0.00619341
Dug_bn	Uai	Lub	0.0730208	0.0111989
naS_pl	Dug_pl	Rannoch	0.0512298	0.0112164
Merk	Uai	Rannoch	0.0617422	0.0116291
Rannoch	Awe_pl	Dug_bn	0.042125	0.018404
naS_bn	Dug_pl	Rannoch	0.0486578	0.0220244
naS_pl	Uai	Rannoch	0.0526026	0.0225218
Rannoch	Awe_bn	Dug_bn	0.0396173	0.0256369
naS_bn	Uai	Rannoch	0.0499055	0.0262719
Rannoch	Lub	Dug_pl	0.0465876	0.0306059
Dug_bn	Dug_pl	Tay_pl	0.0397444	0.0313155
Rannoch	Lub	naS_pl	0.0481549	0.0321046
naS_pl	Dug_pl	Tay_pl	0.0395332	0.0398049
Merk	Dug_pl	Tay_bn	0.0437114	0.0421559
naS_bn	Dug_pl	Lub	0.0488621	0.0493428
Rannoch	Awe_pl	Dug_pl	0.0314407	0.0497675
Dug_bn	Dug_pl	Rannoch	0.0344873	0.0510198
Rannoch	Eck	naS_pl	0.0494858	0.0530001
Tay_pl	Merk	Uai	0.0413	0.0550204
naS_bn	Dug_pl	Tay_pl	0.0370231	0.0578973
naS_bn	Uai	Lub	0.0511884	0.0628286
naS_pl	Dug_pl	Lub	0.0440595	0.0646943
Tay_pl	Eck	naS_pl	0.0462671	0.0648704
Rannoch	Awe_bn	Dug_pl	0.0293945	0.0648749
Rannoch	Eck	Awe_bn	0.0415376	0.0701836
Rannoch	Lub	naS_bn	0.0388147	0.0706302
Rannoch	Eck	naS_bn	0.0445813	0.0747673
Tay_pl	Eck	naS_bn	0.0427582	0.0762411
naS_pl	Uai	Lub	0.0461791	0.0785906
Rannoch	Eck	Awe_pl	0.0406406	0.0787049
Merk	Uai	Tay_bn	0.0390984	0.0809245
naS_pl	Uai	Tay_pl	0.0355604	0.0812961
Merk	Dug_bn	Rannoch	0.0359636	0.0841853
Rannoch	Tay_pl	Dug_pl	0.0256547	0.0851305
naS_bn	Dug_pl	Tay_bn	0.0320591	0.0863087
Tay_bn	Awe_pl	Dug_pl	0.0274048	0.0894399
Tay_pl	Merk	Dug_pl	0.0322567	0.0911755
naS_pl	Dug_pl	Tay_bn	0.0311442	0.0916071
Dug_bn	Uai	Rannoch	0.0337763	0.0968714
naS_bn	Uai	Tay_pl	0.0333688	0.0970847
Awe_bn	naS_bn	Rannoch	0.0281253	0.102061
Tay_bn	Awe_bn	Dug_pl	0.0255171	0.104822
Dug_bn	Dug_pl	Tay_bn	0.0276277	0.107061
Dug_bn	Uai	Tay_pl	0.0327312	0.108609
Awe_pl	naS_bn	Rannoch	0.0266735	0.11001
naS_bn	Dug_pl	Awe_pl	0.029131	0.111015
Awe_pl	Uai	Tay_bn	0.0282852	0.113188
naS_pl	Dug_pl	Awe_pl	0.0290627	0.114132
Rannoch	Eck	Dug_pl	0.0376165	0.11445
Rannoch	Awe_pl	Uai	0.0271259	0.114502
Tay_pl	Tay_bn	Awe_pl	0.0228187	0.115056
Rannoch	Eck	Dug_bn	0.0388351	0.115266
Rannoch	Tay_pl	Dug_bn	0.0221854	0.11624
Rannoch	Eck	Uai	0.0389106	0.121475
Rannoch	Awe_bn	Uai	0.025508	0.122917
Tay_bn	Lub	Uai	0.0337157	0.123351
naS_pl	Dug_pl	Awe_bn	0.0264734	0.123955
Awe_bn	naS_pl	Rannoch	0.0256693	0.126431
naS_bn	Dug_pl	Awe_bn	0.0266174	0.126818
Awe_bn	Uai	Tay_bn	0.0272581	0.127238
Tay_pl	Awe_pl	Dug_bn	0.0222205	0.129798
Tay_bn	Eck	naS_pl	0.0349168	0.131773
Tay_pl	Tay_bn	Awe_bn	0.0207363	0.135877
Dug_bn	naS_bn	Merk	0.03067	0.137209
Tay_bn	Eck	Dug_bn	0.0340074	0.138097
Rannoch	Lub	Tay_pl	0.0257522	0.141242
Awe_bn	Merk	Uai	0.0286375	0.142444
Awe_pl	naS_pl	Rannoch	0.024238	0.14688
Awe_pl	Merk	Uai	0.027669	0.148052
Tay_bn	Eck	naS_bn	0.0324102	0.148279
Tay_pl	Lub	Uai	0.0295098	0.148379
Tay_pl	Lub	Dug_pl	0.0264743	0.152134
Dug_bn	Dug_pl	Awe_bn	0.0218783	0.154178
Merk	naS_bn	Awe_pl	0.0270397	0.156914
Tay_pl	Awe_bn	Dug_bn	0.0197914	0.157032
naS_bn	Uai	Awe_pl	0.0263442	0.159869
Merk	naS_bn	Tay_pl	0.025803	0.160625
naS_pl	Uai	Awe_pl	0.0262022	0.16069
Dug_bn	Dug_pl	Awe_pl	0.0209287	0.163937
Eck	Dug_bn	Tay_pl	0.031559	0.164518
Merk	naS_bn	Awe_bn	0.0256587	0.171151
naS_bn	Uai	Tay_bn	0.0247838	0.171463
Lub	Awe_pl	Rannoch	0.0232622	0.172722
Awe_bn	Merk	Dug_pl	0.022899	0.173564
Merk	naS_pl	Awe_bn	0.0251924	0.173677
Tay_pl	Eck	Dug_pl	0.0279567	0.173857
naS_pl	Dug_bn	Rannoch	0.022735	0.174758
Rannoch	Tay_pl	Uai	0.0191531	0.175981
Lub	Merk	Rannoch	0.0264636	0.176117
naS_bn	Uai	Awe_bn	0.0237049	0.176288
naS_pl	Uai	Tay_bn	0.0234216	0.179114
Eck	Lub	Rannoch	0.0292735	0.18424
Merk	naS_pl	Tay_pl	0.0234819	0.184313
naS_pl	Uai	Awe_bn	0.0234244	0.18492
naS_bn	Uai	Merk	0.0258708	0.186522
naS_pl	Uai	Merk	0.0265428	0.186536
Lub	Awe_bn	Rannoch	0.0217964	0.187269
Awe_pl	Merk	Dug_pl	0.0217918	0.190485
Merk	Eck	Dug_bn	0.0307267	0.193306
naS_pl	Dug_pl	Merk	0.0220066	0.200286
Eck	Rannoch	Tay_bn	0.0238352	0.206211
Tay_bn	Tay_pl	naS_bn	0.0162719	0.206299
naS_bn	Dug_bn	Rannoch	0.0201345	0.206384
naS_bn	Dug_pl	Merk	0.0204456	0.213444
Tay_bn	Eck	Dug_pl	0.0240639	0.217596
Tay_pl	Awe_pl	Merk	0.0168409	0.21897
Awe_pl	Dug_bn	Lub	0.0204451	0.220558
Awe_bn	Lub	Uai	0.0219628	0.224275
Tay_pl	Awe_bn	naS_pl	0.0152246	0.224802
Tay_bn	Lub	Dug_pl	0.0199635	0.226687
Lub	naS_pl	Tay_pl	0.0212544	0.228451
Dug_bn	Uai	Awe_bn	0.019233	0.229224
Dug_bn	Uai	Awe_pl	0.0189004	0.232
Merk	naS_bn	Rannoch	0.0193228	0.232982
Dug_bn	naS_pl	Lub	0.0223369	0.233801
Tay_pl	Tay_bn	Rannoch	0.0132291	0.234434
Dug_bn	Uai	Tay_bn	0.0187282	0.23527
naS_pl	Dug_bn	Uai	0.019376	0.237672
Tay_bn	Eck	Uai	0.0238206	0.239675
Tay_pl	Awe_pl	naS_pl	0.0144508	0.241291
naS_bn	naS_pl	Lub	0.00826475	0.242026
Tay_bn	Lub	naS_pl	0.0192316	0.247579
Tay_bn	Tay_pl	naS_pl	0.0132286	0.249207
naS_bn	Dug_bn	Uai	0.0183778	0.251241
Merk	Dug_bn	Tay_bn	0.0170431	0.254161
Awe_bn	Dug_bn	Lub	0.0175442	0.256247
Rannoch	Lub	Dug_bn	0.016784	0.262902
Awe_pl	Lub	Uai	0.0181232	0.263148
Tay_pl	Eck	Uai	0.020533	0.265723
Tay_pl	Merk	Dug_bn	0.015411	0.265954
Merk	naS_pl	Rannoch	0.016694	0.266267
Dug_pl	Uai	Merk	0.0140373	0.266546
Awe_pl	Awe_bn	Merk	0.00462088	0.266885
Dug_bn	naS_bn	Lub	0.0184168	0.273437
Awe_pl	Awe_bn	Lub	0.00451491	0.275084
Awe_bn	Merk	Tay_pl	0.0139464	0.27712
Tay_pl	Lub	naS_bn	0.0166273	0.277265
Eck	Merk	Uai	0.0222731	0.278132
Dug_bn	Eck	Lub	0.0206497	0.279712
Tay_pl	Awe_pl	naS_bn	0.0121631	0.280134
Awe_bn	Awe_pl	Dug_bn	0.00376716	0.2846
Tay_bn	Tay_pl	Dug_bn	0.0108978	0.288007
Awe_bn	Dug_bn	Tay_bn	0.0117485	0.292139
Awe_pl	Dug_bn	Tay_bn	0.0116063	0.292392
Rannoch	Awe_bn	Tay_bn	0.0102672	0.293725
Rannoch	Awe_pl	Tay_bn	0.0104551	0.293984
Merk	naS_pl	Tay_bn	0.0138318	0.300811
Rannoch	Tay_bn	Dug_bn	0.0104427	0.301414
Awe_bn	Lub	Dug_pl	0.0135385	0.3018
Tay_bn	Lub	naS_bn	0.0140305	0.306609
Merk	naS_bn	Tay_bn	0.0132059	0.309529
Awe_pl	Awe_bn	Tay_pl	0.00318147	0.310037
Rannoch	Eck	Merk	0.0158104	0.311005
Dug_bn	Uai	Eck	0.0174238	0.311124
Awe_bn	Merk	Rannoch	0.0116383	0.311429
Merk	naS_bn	Lub	0.0160738	0.313531
Awe_pl	Merk	Rannoch	0.0109912	0.316418
Tay_pl	Awe_pl	Uai	0.0100527	0.319655
Awe_bn	Eck	Dug_bn	0.0136475	0.321539
Awe_bn	Awe_pl	Dug_pl	0.00285044	0.323871
naS_pl	Dug_bn	Awe_pl	0.0110734	0.32691
Tay_bn	Merk	Awe_bn	0.0104323	0.327654
Eck	Lub	Uai	0.0149147	0.327832
Tay_pl	naS_bn	Rannoch	0.00982317	0.328774
naS_bn	Dug_bn	Awe_pl	0.0111134	0.331047
Uai	Dug_pl	Tay_bn	0.0089344	0.332823
Tay_pl	Awe_pl	Dug_pl	0.00807166	0.34052
Lub	Merk	naS_pl	0.0130913	0.3438
Tay_pl	Awe_bn	Uai	0.00849096	0.344199
Merk	Lub	Tay_pl	0.011004	0.353506
naS_bn	Dug_bn	Tay_bn	0.00887041	0.354749
Awe_pl	Lub	Dug_pl	0.00879794	0.362958
Tay_bn	Merk	Awe_pl	0.00799707	0.364238
Tay_pl	naS_pl	Rannoch	0.00761149	0.364591
naS_pl	Dug_bn	Tay_bn	0.00799142	0.368942
Awe_pl	Eck	naS_pl	0.0104439	0.369068
Awe_bn	Awe_pl	Uai	0.00239007	0.370245
Awe_bn	Awe_pl	Rannoch	0.00197283	0.372839
Awe_bn	Eck	naS_pl	0.0102541	0.375015
naS_bn	Dug_bn	Awe_bn	0.00795273	0.375266
Awe_pl	naS_pl	Tay_bn	0.00719049	0.37552
Awe_pl	Eck	Dug_bn	0.00933752	0.375802
Awe_pl	Lub	naS_pl	0.00861628	0.375861
Tay_pl	Awe_bn	Dug_pl	0.0061836	0.376432
Tay_pl	Lub	Dug_bn	0.00841795	0.377201
Awe_bn	naS_pl	Tay_bn	0.00708977	0.377226
naS_pl	Dug_bn	Awe_bn	0.0078571	0.377872
Dug_pl	Uai	Lub	0.00793393	0.378825
Merk	Eck	Lub	0.0111751	0.379124
Merk	Awe_pl	Dug_bn	0.00787721	0.379379
Awe_bn	Awe_pl	Eck	0.00273374	0.38016
Eck	Merk	Dug_pl	0.0102385	0.384307
Eck	naS_pl	Lub	0.0103499	0.384653
Rannoch	Tay_bn	Dug_pl	0.00526885	0.391067
Lub	Merk	Uai	0.00956611	0.392317
Awe_bn	naS_bn	Tay_bn	0.00622855	0.392636
Awe_pl	Eck	Tay_pl	0.00772194	0.393282
Rannoch	Merk	Tay_bn	0.00628003	0.396616
Lub	Eck	Awe_pl	0.00845983	0.396904
Awe_bn	Lub	naS_pl	0.00714343	0.40027
Tay_pl	Tay_bn	Eck	0.00629943	0.401425
naS_pl	Dug_bn	Tay_pl	0.00595812	0.403365
Merk	Eck	Awe_pl	0.00754886	0.408266
naS_pl	Tay_bn	Rannoch	0.00501086	0.41018
Merk	Awe_bn	Dug_bn	0.00582871	0.413305
Awe_bn	Eck	Dug_pl	0.0062004	0.418469
Tay_bn	Rannoch	Uai	0.00439887	0.419249
Awe_bn	Eck	Tay_pl	0.00571113	0.423146
Rannoch	Awe_bn	Tay_pl	0.00380783	0.424996
Eck	naS_bn	Lub	0.0069447	0.425933
Eck	Lub	Tay_pl	0.00589125	0.426977
naS_pl	naS_bn	Uai	0.00188841	0.427143
Awe_bn	Eck	naS_bn	0.00565097	0.428564
Awe_pl	Eck	naS_bn	0.0054967	0.429538
Uai	Dug_pl	Eck	0.00449856	0.434974
Tay_bn	Awe_bn	Lub	0.00367177	0.43832
Merk	Tay_pl	Rannoch	0.0033592	0.440946
Eck	Merk	Tay_pl	0.00490427	0.441823
Awe_pl	Awe_bn	naS_pl	0.00104742	0.442106
Lub	Merk	Dug_pl	0.00454218	0.442355
naS_bn	Dug_bn	Tay_pl	0.00350432	0.443479
Rannoch	Eck	Tay_pl	0.00399613	0.444399
Lub	Eck	Awe_bn	0.00439369	0.445794
Lub	Tay_bn	Dug_bn	0.00352392	0.447768
naS_bn	Tay_bn	Rannoch	0.00285643	0.447876
Awe_pl	Awe_bn	naS_bn	0.000930249	0.449575
Lub	Rannoch	Tay_bn	0.0028174	0.454693
Merk	Eck	Awe_bn	0.00346365	0.458968
Awe_bn	Eck	Uai	0.0029284	0.463046
Merk	Eck	naS_bn	0.00326559	0.463587
Uai	Dug_pl	Tay_pl	0.0018943	0.463884
Tay_bn	Uai	Tay_pl	0.00206877	0.464578
Rannoch	Awe_pl	Tay_pl	0.00167885	0.465477
Tay_bn	Eck	Awe_bn	0.00253174	0.465795
Merk	Lub	Awe_bn	0.00255595	0.46624
Tay_pl	Awe_bn	Lub	0.00181467	0.469033
Tay_bn	Tay_pl	Lub	0.00171976	0.47044
Tay_bn	Dug_pl	Tay_pl	0.00138807	0.472398
Tay_bn	Eck	Awe_pl	0.00189882	0.473414
Awe_pl	Eck	Dug_pl	0.00201021	0.473667
Eck	Tay_bn	Merk	0.00209099	0.474099
Dug_pl	Uai	Awe_pl	0.00103463	0.477991
Lub	Merk	Tay_bn	0.00168217	0.478311
Awe_pl	Lub	naS_bn	0.00134314	0.480257
Awe_pl	Tay_pl	Lub	0.0012114	0.480313
naS_bn	naS_pl	Awe_pl	0.000297169	0.487181
Awe_pl	Awe_bn	Tay_bn	0.000167381	0.489452
Tay_bn	Tay_pl	Merk	0.000540794	0.48981
Awe_pl	Eck	Uai	0.000189633	0.497582
Awe_bn	Lub	naS_bn	5.55794e-05	0.499209
Lub	Merk	Awe_pl	2.61862e-06	0.499965

## Sheet: ATL_BBAA
P1	P2	P3	Dstatistic	p-value
Uai	Dug_pl	Dug_bn	0.291949	0
Eck	Dug_pl	Rannoch	0.123158	2.59186e-05
Lub	Dug_pl	Rannoch	0.105882	4.72815e-05
Awe_pl	Dug_pl	Tay_pl	0.0783895	6.1539e-05
Awe_bn	Dug_pl	Tay_pl	0.0764764	9.36872e-05
Awe_pl	Dug_pl	Rannoch	0.0708677	0.000156004
Awe_bn	Dug_pl	Rannoch	0.0725368	0.000272324
Eck	naS_bn	Rannoch	0.110695	0.000346902
Eck	Uai	Rannoch	0.116057	0.000366258
Awe_bn	Uai	Rannoch	0.0741313	0.000489971
Awe_pl	Uai	Tay_pl	0.0758364	0.000565913
Eck	naS_pl	Rannoch	0.10601	0.000644298
Awe_pl	Uai	Rannoch	0.0733574	0.000666995
Eck	Dug_bn	Rannoch	0.101447	0.000721067
Awe_bn	Uai	Tay_pl	0.0729489	0.000878318
Dug_bn	Dug_pl	Lub	0.0783598	0.00167674
Lub	Uai	Rannoch	0.0883049	0.00176732
Lub	Dug_pl	Awe_pl	0.0764194	0.00216535
Tay_pl	Dug_pl	Rannoch	0.0556299	0.00313215
Rannoch	Tay_bn	Lub	0.0646031	0.0036326
Dug_bn	Dug_pl	Merk	0.0625877	0.00497414
Merk	Dug_pl	Tay_pl	0.0636043	0.00504561
Lub	Dug_pl	Awe_bn	0.0686754	0.00507169
Merk	Dug_pl	Rannoch	0.0627382	0.00544797
Lub	Dug_pl	Tay_bn	0.0669344	0.00584107
Dug_bn	Dug_pl	naS_pl	0.0562306	0.00612895
Dug_bn	Dug_pl	naS_bn	0.0561629	0.00619341
Tay_pl	Uai	Rannoch	0.0585421	0.0063139
Lub	Dug_bn	Rannoch	0.0708904	0.00693248
Merk	Uai	Eck	0.0877979	0.00814977
Eck	Dug_pl	Tay_pl	0.0724381	0.0109287
Dug_bn	Uai	naS_pl	0.062168	0.0111636
Dug_bn	Uai	Lub	0.0730208	0.0111989
naS_pl	Dug_pl	Rannoch	0.0512298	0.0112164
Merk	Uai	Rannoch	0.0617422	0.0116291
Lub	Uai	Awe_pl	0.0685756	0.0118882
Eck	Tay_pl	Rannoch	0.0628365	0.0122751
Merk	Dug_pl	Awe_pl	0.0549579	0.0125409
Dug_bn	Uai	naS_bn	0.0614526	0.013365
Lub	naS_bn	Rannoch	0.064175	0.0137741
Awe_pl	Dug_bn	Tay_pl	0.0466959	0.0146204
Eck	Dug_pl	Tay_bn	0.0656367	0.0150516
Lub	Dug_pl	Tay_pl	0.0597737	0.0156192
Awe_bn	Dug_bn	Rannoch	0.0449644	0.015942
Eck	Uai	Tay_pl	0.0722747	0.0169568
Awe_pl	naS_bn	Tay_pl	0.0455932	0.0183949
Awe_bn	Dug_bn	Tay_pl	0.0448693	0.0185884
Merk	Uai	Tay_pl	0.0585816	0.0187242
Merk	Dug_pl	Awe_bn	0.0509551	0.0190582
Awe_pl	Dug_bn	Rannoch	0.0432307	0.0192325
Lub	naS_pl	Rannoch	0.0582266	0.0216122
naS_bn	Dug_pl	Rannoch	0.0486578	0.0220244
naS_pl	Uai	Rannoch	0.0526026	0.0225218
Lub	Uai	Awe_bn	0.0617401	0.0233756
Tay_bn	Dug_pl	Rannoch	0.040753	0.0246073
Awe_pl	naS_pl	Tay_pl	0.0435716	0.0246078
Awe_bn	naS_bn	Tay_pl	0.0435199	0.0246476
naS_bn	Uai	Rannoch	0.0499055	0.0262719
Eck	Awe_pl	Rannoch	0.055141	0.0266981
Merk	Uai	Awe_pl	0.053746	0.0286749
Eck	Dug_pl	Awe_pl	0.0560272	0.0292061
Awe_bn	naS_pl	Tay_pl	0.0414523	0.0308332
Lub	Uai	Tay_pl	0.0564859	0.0313144
Dug_bn	Dug_pl	Tay_pl	0.0397444	0.0313155
Eck	Uai	Tay_bn	0.0614169	0.0317421
Eck	Dug_pl	Awe_bn	0.0539803	0.0331557
Merk	Dug_pl	Lub	0.0565332	0.036729
Eck	Awe_bn	Rannoch	0.051914	0.0374034
Lub	Uai	Tay_bn	0.0552808	0.0377215
Eck	Merk	Rannoch	0.0577576	0.0387397
Merk	Uai	Awe_bn	0.0495503	0.0388625
naS_pl	Dug_pl	Tay_pl	0.0395332	0.0398049
Merk	Uai	Lub	0.0600947	0.0408874
Eck	naS_bn	Awe_bn	0.0553617	0.0410011
Eck	Uai	Awe_pl	0.0553206	0.0412227
Merk	Dug_pl	Tay_bn	0.0437114	0.0421559
Eck	naS_bn	Tay_pl	0.0545021	0.0428362
Rannoch	Uai	Tay_bn	0.0402946	0.0429809
Eck	naS_bn	Awe_pl	0.0533304	0.0441992
Awe_bn	Dug_pl	Tay_bn	0.0338927	0.044717
Awe_pl	Dug_pl	Tay_bn	0.0337744	0.0489454
naS_bn	Dug_pl	Lub	0.0488621	0.0493428
Eck	Uai	Awe_bn	0.0538688	0.0500343
Eck	naS_pl	Awe_bn	0.0516372	0.0501504
Dug_bn	Dug_pl	Rannoch	0.0344873	0.0510198
Eck	naS_pl	Tay_bn	0.0524145	0.0524321
Eck	naS_pl	Tay_pl	0.0519836	0.0535431
naS_bn	Dug_pl	Tay_pl	0.0370231	0.0578973
Eck	naS_pl	Awe_pl	0.0492894	0.0582982
naS_bn	Uai	Lub	0.0511884	0.0628286
naS_pl	Dug_pl	Lub	0.0440595	0.0646943
Awe_bn	Tay_bn	Rannoch	0.0296738	0.065545
Awe_pl	Tay_bn	Rannoch	0.0283047	0.0664822
Lub	Tay_pl	Rannoch	0.0379446	0.0751641
naS_pl	Uai	Lub	0.0461791	0.0785906
Lub	naS_bn	Awe_pl	0.0412106	0.0803921
Merk	Uai	Tay_bn	0.0390984	0.0809245
naS_pl	Uai	Tay_pl	0.0355604	0.0812961
Merk	Dug_bn	Rannoch	0.0359636	0.0841853
naS_bn	Dug_pl	Tay_bn	0.0320591	0.0863087
Lub	naS_bn	Awe_bn	0.0395574	0.0914155
naS_pl	Dug_pl	Tay_bn	0.0311442	0.0916071
Tay_pl	Dug_bn	Rannoch	0.0287279	0.0963676
Dug_bn	Uai	Rannoch	0.0337763	0.0968714
naS_bn	Uai	Tay_pl	0.0333688	0.0970847
Lub	naS_pl	Awe_pl	0.0370544	0.0996144
Awe_bn	naS_bn	Rannoch	0.0281253	0.102061
Dug_bn	Dug_pl	Tay_bn	0.0276277	0.107061
Dug_bn	Uai	Tay_pl	0.0327312	0.108609
Awe_pl	naS_bn	Rannoch	0.0266735	0.11001
naS_bn	Dug_pl	Awe_pl	0.029131	0.111015
Awe_pl	Uai	Tay_bn	0.0282852	0.113188
Eck	Lub	Merk	0.0440846	0.113751
Lub	naS_pl	Awe_bn	0.035602	0.113983
naS_pl	Dug_pl	Awe_pl	0.0290627	0.114132
Eck	Dug_bn	Tay_bn	0.037238	0.114888
Tay_pl	Tay_bn	Awe_pl	0.0228187	0.115056
Merk	Dug_bn	Tay_pl	0.0309557	0.115095
naS_pl	Dug_pl	Awe_bn	0.0264734	0.123955
Awe_bn	naS_pl	Rannoch	0.0256693	0.126431
naS_bn	Dug_pl	Awe_bn	0.0266174	0.126818
Awe_bn	Uai	Tay_bn	0.0272581	0.127238
Tay_pl	Tay_bn	Awe_bn	0.0207363	0.135877
Dug_bn	naS_bn	Merk	0.03067	0.137209
Awe_pl	Dug_bn	Merk	0.0263032	0.14477
Awe_pl	naS_pl	Rannoch	0.024238	0.14688
Eck	Awe_pl	Tay_bn	0.0296617	0.151906
Dug_bn	Dug_pl	Awe_bn	0.0218783	0.154178
Uai	Tay_pl	Tay_bn	0.0233068	0.15443
Eck	Dug_bn	Merk	0.0355324	0.155479
Merk	naS_bn	Awe_pl	0.0270397	0.156914
naS_bn	Uai	Awe_pl	0.0263442	0.159869
Merk	naS_bn	Tay_pl	0.025803	0.160625
naS_pl	Uai	Awe_pl	0.0262022	0.16069
Dug_bn	Dug_pl	Awe_pl	0.0209287	0.163937
Eck	Dug_bn	Tay_pl	0.031559	0.164518
Dug_pl	Tay_pl	Tay_bn	0.0186768	0.1698
Merk	Tay_bn	Rannoch	0.0223782	0.169903
Awe_bn	Dug_bn	Merk	0.023342	0.17067
Eck	Dug_bn	Awe_pl	0.0289941	0.171121
Merk	naS_bn	Awe_bn	0.0256587	0.171151
naS_bn	Uai	Tay_bn	0.0247838	0.171463
Lub	Awe_pl	Rannoch	0.0232622	0.172722
Merk	naS_pl	Awe_bn	0.0251924	0.173677
naS_pl	Dug_bn	Rannoch	0.022735	0.174758
Eck	Awe_bn	Tay_bn	0.0272255	0.175214
Lub	Merk	Rannoch	0.0264636	0.176117
naS_bn	Uai	Awe_bn	0.0237049	0.176288
naS_pl	Uai	Tay_bn	0.0234216	0.179114
Lub	naS_bn	Tay_bn	0.026648	0.180714
Eck	Lub	Rannoch	0.0292735	0.18424
Merk	naS_pl	Tay_pl	0.0234819	0.184313
naS_pl	Uai	Awe_bn	0.0234244	0.18492
naS_bn	Uai	Merk	0.0258708	0.186522
naS_pl	Uai	Merk	0.0265428	0.186536
Lub	Awe_bn	Rannoch	0.0217964	0.187269
Tay_pl	Lub	Awe_pl	0.0225348	0.190154
Awe_bn	Tay_pl	Rannoch	0.0166615	0.191378
Tay_bn	Dug_bn	Lub	0.0239645	0.193364
Eck	Dug_bn	Awe_bn	0.0268091	0.197312
Lub	Uai	Eck	0.0305206	0.197567
Lub	naS_pl	Tay_bn	0.0251169	0.199817
naS_pl	Dug_pl	Merk	0.0220066	0.200286
Awe_bn	Lub	Tay_pl	0.0209817	0.201068
Awe_pl	Tay_pl	Rannoch	0.015301	0.201425
Tay_bn	Tay_pl	naS_bn	0.0162719	0.206299
naS_bn	Dug_bn	Rannoch	0.0201345	0.206384
Lub	naS_bn	Tay_pl	0.0235507	0.211633
naS_bn	Dug_pl	Merk	0.0204456	0.213444
Awe_pl	Dug_bn	Lub	0.0204451	0.220558
Lub	naS_pl	Tay_pl	0.0212544	0.228451
Dug_bn	Uai	Awe_bn	0.019233	0.229224
Dug_bn	Uai	Awe_pl	0.0189004	0.232
Merk	naS_bn	Rannoch	0.0193228	0.232982
Awe_pl	Merk	Tay_pl	0.0172661	0.233453
Dug_bn	naS_pl	Lub	0.0223369	0.233801
Tay_pl	Tay_bn	Rannoch	0.0132291	0.234434
Dug_bn	Uai	Tay_bn	0.0187282	0.23527
naS_bn	naS_pl	Lub	0.00826475	0.242026
Tay_bn	Dug_bn	Rannoch	0.0149989	0.248919
Tay_bn	Tay_pl	naS_pl	0.0132286	0.249207
Merk	Dug_bn	Tay_bn	0.0170431	0.254161
Awe_bn	Dug_bn	Lub	0.0175442	0.256247
Eck	Awe_bn	Merk	0.0206214	0.264398
Merk	naS_pl	Rannoch	0.016694	0.266267
Dug_pl	Uai	Merk	0.0140373	0.266546
Awe_pl	Awe_bn	Merk	0.00462088	0.266885
Merk	naS_pl	Lub	0.019398	0.271832
Dug_bn	naS_bn	Lub	0.0184168	0.273437
Awe_pl	Awe_bn	Lub	0.00451491	0.275084
Awe_bn	Merk	Tay_pl	0.0139464	0.27712
Dug_bn	Eck	Lub	0.0206497	0.279712
Awe_bn	Awe_pl	Dug_bn	0.00376716	0.2846
Tay_bn	Tay_pl	Dug_bn	0.0108978	0.288007
Awe_bn	Dug_bn	Tay_bn	0.0117485	0.292139
Awe_pl	Dug_bn	Tay_bn	0.0116063	0.292392
Eck	Awe_pl	Merk	0.0176897	0.295284
Merk	naS_pl	Tay_bn	0.0138318	0.300811
Lub	Dug_bn	Tay_pl	0.0142952	0.306585
Merk	naS_bn	Tay_bn	0.0132059	0.309529
Awe_pl	Awe_bn	Tay_pl	0.00318147	0.310037
Dug_bn	Uai	Eck	0.0174238	0.311124
Awe_bn	Merk	Rannoch	0.0116383	0.311429
Merk	naS_bn	Lub	0.0160738	0.313531
Awe_pl	Merk	Rannoch	0.0109912	0.316418
Awe_bn	Awe_pl	Dug_pl	0.00285044	0.323871
naS_pl	Dug_bn	Awe_pl	0.0110734	0.32691
Tay_pl	naS_bn	Rannoch	0.00982317	0.328774
naS_bn	Dug_bn	Awe_pl	0.0111134	0.331047
Merk	Awe_bn	Tay_bn	0.0105078	0.331989
Uai	Dug_pl	Tay_bn	0.0089344	0.332823
Merk	Awe_pl	Tay_bn	0.00988417	0.342702
Merk	Lub	Tay_pl	0.011004	0.353506
naS_bn	Dug_bn	Tay_bn	0.00887041	0.354749
Tay_pl	naS_pl	Rannoch	0.00761149	0.364591
naS_pl	Dug_bn	Tay_bn	0.00799142	0.368942
Awe_bn	Awe_pl	Uai	0.00239007	0.370245
Awe_bn	Awe_pl	Rannoch	0.00197283	0.372839
naS_bn	Dug_bn	Awe_bn	0.00795273	0.375266
Awe_pl	naS_pl	Tay_bn	0.00719049	0.37552
Awe_bn	naS_pl	Tay_bn	0.00708977	0.377226
naS_pl	Dug_bn	Awe_bn	0.0078571	0.377872
Dug_pl	Uai	Lub	0.00793393	0.378825
Awe_bn	Awe_pl	Eck	0.00273374	0.38016
Eck	naS_pl	Lub	0.0103499	0.384653
Awe_bn	naS_bn	Tay_bn	0.00622855	0.392636
Awe_pl	Eck	Tay_pl	0.00772194	0.393282
Lub	Eck	Awe_pl	0.00845983	0.396904
Tay_pl	Tay_bn	Eck	0.00629943	0.401425
naS_pl	Dug_bn	Tay_pl	0.00595812	0.403365
naS_pl	Tay_bn	Rannoch	0.00501086	0.41018
Awe_bn	Eck	Tay_pl	0.00571113	0.423146
Eck	naS_bn	Lub	0.0069447	0.425933
Eck	Lub	Tay_pl	0.00589125	0.426977
naS_pl	naS_bn	Uai	0.00188841	0.427143
Uai	Dug_pl	Eck	0.00449856	0.434974
Tay_bn	Awe_bn	Lub	0.00367177	0.43832
Merk	Tay_pl	Rannoch	0.0033592	0.440946
Eck	Merk	Tay_pl	0.00490427	0.441823
Awe_pl	Awe_bn	naS_pl	0.00104742	0.442106
Tay_bn	Merk	Eck	0.00435866	0.442573
naS_bn	Dug_bn	Tay_pl	0.00350432	0.443479
Lub	Eck	Awe_bn	0.00439369	0.445794
naS_bn	Tay_bn	Rannoch	0.00285643	0.447876
Awe_pl	Awe_bn	naS_bn	0.000930249	0.449575
Uai	Dug_pl	Tay_pl	0.0018943	0.463884
Merk	Lub	Awe_bn	0.00255595	0.46624
Tay_bn	Tay_pl	Lub	0.00171976	0.47044
Dug_pl	Uai	Awe_pl	0.00103463	0.477991
Lub	Merk	Tay_bn	0.00168217	0.478311
naS_bn	naS_pl	Awe_pl	0.000297169	0.487181
Awe_pl	Awe_bn	Tay_bn	0.000167381	0.489452
Tay_bn	Tay_pl	Merk	0.000540794	0.48981
Lub	Merk	Awe_pl	2.61862e-06	0.499965

## Sheet: ATL_counts
P1	P2	P3	C(BBAA)	C(ABBA)	C(BABA)
Awe_bn	Awe_pl	Dug_bn	404.446	195.976	197.458
Awe_bn	Awe_pl	Dug_pl	396.182	197.02	198.147
Awe_bn	Awe_pl	Eck	300.09	136.498	137.246
Awe_bn	Awe_pl	Lub	295.388	130.935	129.758
Awe_bn	Awe_pl	Merk	389.048	176.847	175.22
Awe_bn	Awe_pl	Rannoch	436.464	185.251	185.984
Awe_bn	Awe_pl	Tay_bn	426.125	193.931	193.866
Awe_bn	Awe_pl	Tay_pl	432.703	189.338	188.137
Awe_bn	Awe_pl	Uai	393.182	195.283	196.219
Awe_bn	Awe_pl	naS_bn	410.311	198.066	197.698
Awe_bn	Awe_pl	naS_pl	410.045	197.925	197.511
Awe_bn	Dug_bn	Dug_pl	208.088	217.397	394.792
Awe_bn	Dug_bn	Eck	197.732	187.406	203.203
Awe_bn	Dug_bn	Lub	197.405	182.141	188.646
Awe_bn	Dug_bn	Merk	261.675	246.843	258.642
Awe_bn	Dug_bn	Rannoch	297.676	251.323	274.988
Awe_bn	Dug_bn	Tay_bn	295.392	271.316	277.767
Awe_bn	Dug_bn	Tay_pl	291.516	256.136	280.201
Awe_bn	Dug_bn	Uai	242.647	252.164	325.219
Awe_bn	Dug_bn	naS_bn	266.028	261.831	306.838
Awe_bn	Dug_bn	naS_pl	266.397	262.244	306.14
Awe_bn	Dug_pl	Eck	197.863	177.596	200.332
Awe_bn	Dug_pl	Lub	192.897	168.105	198.192
Awe_bn	Dug_pl	Merk	258.315	233.267	270.423
Awe_bn	Dug_pl	Rannoch	300.413	244.942	283.256
Awe_bn	Dug_pl	Tay_bn	297.905	264.52	283.08
Awe_bn	Dug_pl	Tay_pl	292.791	248.102	289.192
Awe_bn	Dug_pl	Uai	151.093	151.176	499.585
Awe_bn	Dug_pl	naS_bn	260.475	246.968	317.034
Awe_bn	Dug_pl	naS_pl	260.995	247.533	316.627
Awe_bn	Eck	Lub	172.119	170.613	179.992
Awe_bn	Eck	Merk	194.022	192.682	184.896
Awe_bn	Eck	Rannoch	214.081	197.006	177.56
Awe_bn	Eck	Tay_bn	204.097	203.067	192.302
Awe_bn	Eck	Tay_pl	203.941	187.884	190.042
Awe_bn	Eck	Uai	177.398	197.599	198.76
Awe_bn	Eck	naS_bn	184.513	206.14	208.483
Awe_bn	Eck	naS_pl	186.104	206.371	210.647
Awe_bn	Lub	Merk	176.316	175.417	184.864
Awe_bn	Lub	Rannoch	202.492	186.821	178.851
Awe_bn	Lub	Tay_bn	189.638	197.545	188.25
Awe_bn	Lub	Tay_pl	194.706	186.027	194.001
Awe_bn	Lub	Uai	168.824	191.043	199.623
Awe_bn	Lub	naS_bn	180.602	195.478	195.5
Awe_bn	Lub	naS_pl	181.612	195.02	197.827
Awe_bn	Merk	Rannoch	274.368	243.619	249.356
Awe_bn	Merk	Tay_bn	268.117	262.581	257.12
Awe_bn	Merk	Tay_pl	268.183	250.593	257.682
Awe_bn	Merk	Uai	232.67	256.93	272.08
Awe_bn	Merk	naS_bn	248.527	261.617	277.243
Awe_bn	Merk	naS_pl	249.141	262.018	277.213
Awe_bn	Rannoch	Tay_bn	262.62	284.465	278.683
Awe_bn	Rannoch	Tay_pl	268.974	280.215	278.089
Awe_bn	Rannoch	Uai	245.949	300.272	285.334
Awe_bn	Rannoch	naS_bn	262.565	304.419	277.762
Awe_bn	Rannoch	naS_pl	262.649	304.717	276.488
Awe_bn	Tay_bn	Tay_pl	274.948	263.777	304.594
Awe_bn	Tay_bn	Uai	265.409	299.137	280.283
Awe_bn	Tay_bn	naS_bn	279.245	299.195	282.746
Awe_bn	Tay_bn	naS_pl	278.951	299.025	282.935
Awe_bn	Tay_pl	Uai	249.362	293.55	288.607
Awe_bn	Tay_pl	naS_bn	260.593	291.714	284.307
Awe_bn	Tay_pl	naS_pl	260.194	291.439	282.698
Awe_bn	Uai	naS_bn	255.019	243.208	318.97
Awe_bn	Uai	naS_pl	255.748	244.04	319.101
Awe_bn	naS_bn	naS_pl	131.316	131.441	570.506
Awe_pl	Dug_bn	Dug_pl	209.42	218.373	394.642
Awe_pl	Dug_bn	Eck	199.22	187.993	202.975
Awe_pl	Dug_bn	Lub	199.755	181.723	189.309
Awe_pl	Dug_bn	Merk	263.268	245.869	259.153
Awe_pl	Dug_bn	Rannoch	299.567	252.528	275.349
Awe_pl	Dug_bn	Tay_bn	296.982	271.508	277.884
Awe_pl	Dug_bn	Tay_pl	294.144	256.252	281.356
Awe_pl	Dug_bn	Uai	243.935	253.333	325.371
Awe_pl	Dug_bn	naS_bn	268.454	262.553	307.781
Awe_pl	Dug_bn	naS_pl	268.705	262.819	306.965
Awe_pl	Dug_pl	Eck	199.039	177.92	199.841
Awe_pl	Dug_pl	Lub	195.113	167.41	198.577
Awe_pl	Dug_pl	Merk	259.781	232.714	271.355
Awe_pl	Dug_pl	Rannoch	301.473	245.625	283.094
Awe_pl	Dug_pl	Tay_bn	298.84	264.413	282.898
Awe_pl	Dug_pl	Tay_pl	294.498	247.653	289.782
Awe_pl	Dug_pl	Uai	151.212	151.525	498.916
Awe_pl	Dug_pl	naS_bn	262.387	247.532	317.819
Awe_pl	Dug_pl	naS_pl	262.712	247.873	317.217
Awe_pl	Eck	Lub	173.274	170.366	181.299
Awe_pl	Eck	Merk	195.108	192.184	185.503
Awe_pl	Eck	Rannoch	214.839	198.059	177.358
Awe_pl	Eck	Tay_bn	204.984	204.207	192.442
Awe_pl	Eck	Tay_pl	206.16	188.578	191.514
Awe_pl	Eck	Uai	177.789	198.611	198.687
Awe_pl	Eck	naS_bn	186.067	207.031	209.32
Awe_pl	Eck	naS_pl	187.617	207.071	211.442
Awe_pl	Lub	Merk	175.67	175.671	185.702
Awe_pl	Lub	Rannoch	201.774	187.754	179.217
Awe_pl	Lub	Tay_bn	188.95	198.605	188.741
Awe_pl	Lub	Tay_pl	194.84	186.253	195.313
Awe_pl	Lub	Uai	168.235	193.007	200.132
Awe_pl	Lub	naS_bn	180.857	196.404	196.933
Awe_pl	Lub	naS_pl	181.773	195.762	199.165
Awe_pl	Merk	Rannoch	273.197	244.253	249.682
Awe_pl	Merk	Tay_bn	266.7	262.468	257.331
Awe_pl	Merk	Tay_pl	267.881	250.216	259.008
Awe_pl	Merk	Uai	232.549	258.966	273.705
Awe_pl	Merk	naS_bn	248.688	262.511	279.031
Awe_pl	Merk	naS_pl	249.261	262.849	278.96
Awe_pl	Rannoch	Tay_bn	263.334	284.564	278.675
Awe_pl	Rannoch	Tay_pl	270.092	279.423	278.486
Awe_pl	Rannoch	Uai	246.044	300.893	285
Awe_pl	Rannoch	naS_bn	263.907	304.953	278.371
Awe_pl	Rannoch	naS_pl	263.825	305.036	276.932
Awe_pl	Tay_bn	Tay_pl	275.826	263.519	305.537
Awe_pl	Tay_bn	Uai	264.602	299.788	280.007
Awe_pl	Tay_bn	naS_bn	280.078	299.723	283.644
Awe_pl	Tay_bn	naS_pl	279.556	299.281	283.605
Awe_pl	Tay_pl	Uai	248.307	294.929	289.059
Awe_pl	Tay_pl	naS_bn	260.821	292.777	285.741
Awe_pl	Tay_pl	naS_pl	260.222	292.259	283.932
Awe_pl	Uai	naS_bn	256.836	243.651	319.852
Awe_pl	Uai	naS_pl	257.344	244.202	319.761
Awe_pl	naS_bn	naS_pl	132.057	132.136	571.615
Dug_bn	Dug_pl	Eck	273.82	147.304	153.816
Dug_bn	Dug_pl	Lub	273.921	134.751	157.665
Dug_bn	Dug_pl	Merk	363.299	186.662	211.588
Dug_bn	Dug_pl	Rannoch	404.656	197.596	211.712
Dug_bn	Dug_pl	Tay_bn	413.409	208.999	220.876
Dug_bn	Dug_pl	Tay_pl	403.465	205.076	222.052
Dug_bn	Dug_pl	Uai	226.949	124.379	399.733
Dug_bn	Dug_pl	naS_bn	356.354	209.162	234.054
Dug_bn	Dug_pl	naS_pl	357.492	209.426	234.382
Dug_bn	Eck	Lub	179.131	164.362	171.293
Dug_bn	Eck	Merk	200.53	188.574	175.633
Dug_bn	Eck	Rannoch	216.194	200.03	163.183
Dug_bn	Eck	Tay_bn	212.877	198.874	184.595
Dug_bn	Eck	Tay_pl	209.974	190.971	179.286
Dug_bn	Eck	Uai	169.933	222.327	175.959
Dug_bn	Eck	naS_bn	180.196	211.55	186.363
Dug_bn	Eck	naS_pl	180.743	212.189	187.563
Dug_bn	Lub	Merk	174.222	175.756	178.51
Dug_bn	Lub	Rannoch	196.436	189.951	164.802
Dug_bn	Lub	Tay_bn	193.668	195.037	184.602
Dug_bn	Lub	Tay_pl	192.542	189.328	183.991
Dug_bn	Lub	Uai	158.949	219.719	183.991
Dug_bn	Lub	naS_bn	172.819	210.548	179.304
Dug_bn	Lub	naS_pl	173.837	210.388	181.781
Dug_bn	Merk	Rannoch	273.789	253.36	235.769
Dug_bn	Merk	Tay_bn	277.594	262.666	253.862
Dug_bn	Merk	Tay_pl	267.077	258.97	243.418
Dug_bn	Merk	Uai	218.012	297.709	246.431
Dug_bn	Merk	naS_bn	239.029	280.177	254.155
Dug_bn	Merk	naS_pl	240.123	279.943	254.471
Dug_bn	Rannoch	Tay_bn	281.434	287.374	273.116
Dug_bn	Rannoch	Tay_pl	275.615	288.122	260.222
Dug_bn	Rannoch	Uai	230.659	334.959	246.785
Dug_bn	Rannoch	naS_bn	260.201	322.048	249.93
Dug_bn	Rannoch	naS_pl	261.042	322.159	249.436
Dug_bn	Tay_bn	Tay_pl	273.222	279.243	295.435
Dug_bn	Tay_bn	Uai	244.81	346.148	254.155
Dug_bn	Tay_bn	naS_bn	268.034	325.443	263.321
Dug_bn	Tay_bn	naS_pl	268.314	324.888	264.06
Dug_bn	Tay_pl	Uai	240.147	334.555	256.4
Dug_bn	Tay_pl	naS_bn	261.964	313.352	260.135
Dug_bn	Tay_pl	naS_pl	262.324	312.877	259.216
Dug_bn	Uai	naS_bn	284.195	242.219	273.938
Dug_bn	Uai	naS_pl	285.374	242.39	274.525
Dug_bn	naS_bn	naS_pl	132.584	131.71	526.386
Dug_pl	Eck	Lub	173.435	174.012	160.345
Dug_pl	Eck	Merk	192.798	196.787	160.912
Dug_pl	Eck	Rannoch	220.404	204.423	159.592
Dug_pl	Eck	Tay_bn	211.656	201.709	176.861
Dug_pl	Eck	Tay_pl	204.253	193.143	167.051
Dug_pl	Eck	Uai	106.099	347.715	105.149
Dug_pl	Eck	naS_bn	174.651	218.435	174.305
Dug_pl	Eck	naS_pl	175.67	218.793	175.978
Dug_pl	Lub	Merk	182.133	183.795	162.642
Dug_pl	Lub	Rannoch	208.407	189.853	153.498
Dug_pl	Lub	Tay_bn	200.242	192.404	168.263
Dug_pl	Lub	Tay_pl	198.436	188.2	166.97
Dug_pl	Lub	Uai	103.309	335.005	104.961
Dug_pl	Lub	naS_bn	176.327	212.066	159.899
Dug_pl	Lub	naS_pl	177.372	211.797	162.402
Dug_pl	Merk	Rannoch	285.414	252.688	222.853
Dug_pl	Merk	Tay_bn	286.985	260.115	238.327
Dug_pl	Merk	Tay_pl	278.226	260.838	229.641
Dug_pl	Merk	Uai	138.977	454.136	142.934
Dug_pl	Merk	naS_bn	244.551	285.193	234.751
Dug_pl	Merk	naS_pl	245.621	284.901	235.043
Dug_pl	Rannoch	Tay_bn	286.584	289.62	264.141
Dug_pl	Rannoch	Tay_pl	280.081	294.83	250.561
Dug_pl	Rannoch	Uai	145.926	509.006	148.012
Dug_pl	Rannoch	naS_bn	262.792	334.015	238.405
Dug_pl	Rannoch	naS_pl	263.902	334.695	238.181
Dug_pl	Tay_bn	Tay_pl	271.551	282.671	281.888
Dug_pl	Tay_bn	Uai	150.695	515.38	148.026
Dug_pl	Tay_bn	naS_bn	267.032	337.459	250.442
Dug_pl	Tay_bn	naS_pl	267.036	336.689	250.905
Dug_pl	Tay_pl	Uai	148.854	501.807	148.291
Dug_pl	Tay_pl	naS_bn	263.373	322.679	244.567
Dug_pl	Tay_pl	naS_pl	264.048	322.581	243.964
Dug_pl	Uai	naS_bn	445.259	151.475	159.647
Dug_pl	Uai	naS_pl	446.006	151.363	159.804
Dug_pl	naS_bn	naS_pl	135.197	134.387	504.107
Eck	Lub	Merk	170.073	152.269	166.314
Eck	Lub	Rannoch	198.007	153.265	162.509
Eck	Lub	Tay_bn	182.945	169.929	173.127
Eck	Lub	Tay_pl	180.961	161.759	163.676
Eck	Lub	Uai	160.276	170.368	175.527
Eck	Lub	naS_bn	171.118	181.077	173.512
Eck	Lub	naS_pl	171.515	182.21	175.103
Eck	Merk	Rannoch	198.833	171.605	192.643
Eck	Merk	Tay_bn	191.814	190.149	192.618
Eck	Merk	Tay_pl	189.57	185.877	187.709
Eck	Merk	Uai	158.3	188.772	197.373
Eck	Merk	naS_bn	174.822	207.908	206.555
Eck	Merk	naS_pl	175.979	209.438	206.706
Eck	Rannoch	Tay_bn	172.87	198.898	208.611
Eck	Rannoch	Tay_pl	171.68	196.265	194.702
Eck	Rannoch	Uai	162.303	221.515	204.922
Eck	Rannoch	naS_bn	164.215	224.237	205.097
Eck	Rannoch	naS_pl	166.152	226.96	205.556
Eck	Tay_bn	Tay_pl	186.938	184.598	213.185
Eck	Tay_bn	Uai	178.529	211.747	201.894
Eck	Tay_bn	naS_bn	183.331	217.895	204.214
Eck	Tay_bn	naS_pl	184.468	219.7	204.875
Eck	Tay_pl	Uai	166.614	200.649	192.575
Eck	Tay_pl	naS_bn	172.132	209.127	191.976
Eck	Tay_pl	naS_pl	173.298	210.961	192.303
Eck	Uai	naS_bn	171.02	173.39	221.559
Eck	Uai	naS_pl	172.364	175.5	222.207
Eck	naS_bn	naS_pl	94.8505	95.5144	394.145
Lub	Merk	Rannoch	197.958	166.138	175.17
Lub	Merk	Tay_bn	189.536	180.051	180.658
Lub	Merk	Tay_pl	188.823	178.763	174.872
Lub	Merk	Uai	162.159	182.894	186.427
Lub	Merk	naS_bn	177.055	182.84	189.703
Lub	Merk	naS_pl	177.724	184.756	189.657
Lub	Rannoch	Tay_bn	170.855	194.455	195.554
Lub	Rannoch	Tay_pl	171.164	194.428	184.665
Lub	Rannoch	Uai	156.04	210.416	186.268
Lub	Rannoch	naS_bn	165.267	203.112	187.934
Lub	Rannoch	naS_pl	166.497	206.014	187.085
Lub	Tay_bn	Tay_pl	182.972	183.603	208.948
Lub	Tay_bn	Uai	169.101	202.073	188.892
Lub	Tay_bn	naS_bn	184.648	200.301	194.758
Lub	Tay_bn	naS_pl	185.1	202.271	194.638
Lub	Tay_pl	Uai	167.187	198.59	187.205
Lub	Tay_pl	naS_bn	179.516	194.539	188.176
Lub	Tay_pl	naS_pl	179.716	196.256	187.521
Lub	Uai	naS_bn	173.548	156.646	213.224
Lub	Uai	naS_pl	174.598	159.184	212.838
Lub	naS_bn	naS_pl	90.8112	92.3248	383.64
Merk	Rannoch	Tay_bn	250.628	265.414	262.102
Merk	Rannoch	Tay_pl	251.194	266.096	252.888
Merk	Rannoch	Uai	222.175	287.114	251.415
Merk	Rannoch	naS_bn	242.251	292.817	251.797
Merk	Rannoch	naS_pl	243.218	293.493	251.476
Merk	Tay_bn	Tay_pl	254.353	254.629	286.395
Merk	Tay_bn	Uai	238.699	290.252	258.124
Merk	Tay_bn	naS_bn	254.203	293.163	261.006
Merk	Tay_bn	naS_pl	254.262	292.59	261.394
Merk	Tay_pl	Uai	230.291	281.263	258.952
Merk	Tay_pl	naS_bn	248.752	287.438	261.929
Merk	Tay_pl	naS_pl	248.479	286.531	260.429
Merk	Uai	naS_bn	242.784	230.538	287.631
Merk	Uai	naS_pl	244.253	231.622	287.993
Merk	naS_bn	naS_pl	121.253	120.616	516.902
Rannoch	Tay_bn	Tay_pl	265.282	258.354	302.033
Rannoch	Tay_bn	Uai	262.501	287.059	284.544
Rannoch	Tay_bn	naS_bn	278.628	277.041	286.882
Rannoch	Tay_bn	naS_pl	279.331	276.546	288.103
Rannoch	Tay_pl	Uai	250.428	281.572	292.569
Rannoch	Tay_pl	naS_bn	268.604	273.933	293.034
Rannoch	Tay_pl	naS_pl	269.317	273.448	292.622
Rannoch	Uai	naS_bn	259.644	234.961	336.455
Rannoch	Uai	naS_pl	260.825	234.756	337.598
Rannoch	naS_bn	naS_pl	125.424	124.178	585.277
Tay_bn	Tay_pl	Uai	280.781	267.991	281.945
Tay_bn	Tay_pl	naS_bn	301.795	275.249	284.354
Tay_bn	Tay_pl	naS_pl	301.881	275.92	283.318
Tay_bn	Uai	naS_bn	260.849	248.232	342.808
Tay_bn	Uai	naS_pl	260.711	248.777	342.192
Tay_bn	naS_bn	naS_pl	132.097	132.682	588.297
Tay_pl	Uai	naS_bn	259.678	242.908	327.683
Tay_pl	Uai	naS_pl	260.381	242.499	327.908
Tay_pl	naS_bn	naS_pl	129.066	127.944	576.161
Uai	naS_bn	naS_pl	135.588	135.076	495.615

## Sheet: SIB_tree
P1	P2	P3	Dstatistic	p-value
K4_pisc	K3_pisc	K3_pl	0.272844	0
KD_pl	Ka_pl	To_bn	0.313719	0
KD_pl	Ka_bn	To_bn	0.28824	4.44089e-16
DV_pl	Ka_pl	To_bn	0.204426	2.90487e-10
DV_pl	Ka_pl	To_insct	0.203013	3.60374e-10
DV_pl	Ka_bn	To_insct	0.194101	1.93243e-09
DV_bn	ML_pl	KD_pl	0.175318	1.94395e-09
DV_bn	BL_pl	KD_piscs	0.181099	2.07733e-09
DV_pl	BL_pl	KD_pisc	0.174951	7.58693e-09
DV_pl	BL_pl	KD_pl	0.16635	1.30882e-08
DV_pl	Ka_pisc	To_insct	0.199504	2.26155e-08
DV_pl	ML_pl	KD_pl	0.164273	2.56941e-08
DV_pl	ML_pl	KD_pisc	0.1644	1.25586e-07
ML_pl	Ka_pl	To_insct	0.161895	1.82121e-07
BL_pl	Ka_pl	To_insct	0.162873	1.91632e-07
DV_pl	BL_pl	KD_piscs	0.156487	2.76906e-07
Ku_pl	KD_piscs	K3_pl	0.201565	3.3273e-07
DV_pl	ML_pl	KD_piscs	0.153658	3.6961e-07
Ku_pl	KD_piscs	ML_pl	0.17601	8.54487e-07
Ku_pl	KD_pl	BL_pl	0.178974	9.43911e-07
DV_bn	DV_pl	K4_pl	0.147095	1.00661e-06
DV_bn	K3_pisc	KD_pisc	0.178509	1.01035e-06
DV_bn	K4_pl	ML_pl	0.132945	1.35529e-06
DV_bn	K3_pl	KD_piscs	0.168438	1.3643e-06
Ku_pl	KD_piscs	K3_pisc	0.192271	1.57459e-06
DV_bn	K3_pisc	KD_piscs	0.175368	1.69119e-06
K4_pisc	Ka_pl	To_insct	0.166393	1.73743e-06
DV_bn	K4_pl	BL_pl	0.140784	1.74152e-06
K4_pisc	Ka_pl	To_bn	0.156543	3.18658e-06
Ku_pl	KD_piscs	BL_pl	0.170772	3.65068e-06
KD_pisc	KD_piscs	KD_pl	0.0785657	3.96854e-06
DV_bn	K4_pisc	BL_pl	0.138115	4.69893e-06
Ku_pisc	KD_pl	K4_pl	0.167225	4.99562e-06
ML_pl	Ka_pisc	To_insct	0.156456	5.13541e-06
Ku_pl	KD_pisc	ML_pl	0.166769	5.29264e-06
K4_pl	Ka_pl	To_insct	0.150962	5.78071e-06
DV_bn	Ka_pisc	To_bn	0.154178	5.92198e-06
Ku_pisc	KD_pl	K4_pisc	0.173176	6.25184e-06
DV_pl	BL_pl	Ka_pl	0.12901	6.30563e-06
Ku_pisc	KD_pl	K3_pl	0.170361	8.8859e-06
Ku_pl	KD_pl	K3_pisc	0.172744	9.77986e-06
Ku_pisc	KD_piscs	BL_pl	0.164546	1.31796e-05
DV_bn	K4_pl	KD_piscs	0.134966	1.5379e-05
DV_bn	DV_pl	K4_pisc	0.135702	1.60684e-05
DV_bn	K3_pl	BL_pl	0.134702	1.79972e-05
DV_bn	K4_pisc	KD_piscs	0.146905	2.61673e-05
DV_bn	DV_pl	BL_pl	0.118158	2.64897e-05
DV_bn	K3_pisc	BL_pl	0.133798	3.16149e-05
K4_pl	Ka_bn	To_bn	0.131502	3.71527e-05
DV_bn	K4_pisc	ML_pl	0.12471	4.00198e-05
DV_pl	K3_pisc	KD_piscs	0.150486	4.4314e-05
DV_pl	K3_pisc	KD_pisc	0.146877	5.32585e-05
DV_bn	BL_pl	Ka_pl	0.11668	6.01326e-05
DV_bn	DV_pl	K3_pl	0.121554	6.85709e-05
K4_pl	Ka_pisc	To_bn	0.135181	8.76612e-05
K3_pl	Ka_pl	To_bn	0.131201	9.36413e-05
DV_bn	K3_pl	KD_pl	0.132767	0.000103874
DV_bn	K3_pisc	KD_pl	0.138368	0.000104557
DV_bn	DV_pl	K3_pisc	0.117789	0.000115123
DV_bn	K3_pisc	ML_pl	0.117656	0.000118892
DV_bn	DV_pl	ML_pl	0.110467	0.000123941
DV_bn	ML_pl	Ka_bn	0.111928	0.000126439
DV_bn	BL_pl	Ku_pl	0.125594	0.000156183
DV_bn	K3_pl	ML_pl	0.11955	0.000164628
DV_bn	BL_pl	Ka_bn	0.109829	0.000169247
K3_pisc	Ka_bn	To_insct	0.127132	0.000172064
DV_bn	K4_pisc	KD_pl	0.121838	0.000184542
DV_pl	BL_pl	Ka_pisc	0.115583	0.000184659
DV_pl	K4_pisc	KD_piscs	0.122886	0.000213446
K3_pisc	K4_pisc	K4_pl	0.10877	0.000250473
K3_pisc	Ka_pl	To_bn	0.127968	0.000258266
DV_bn	K4_pl	KD_pl	0.11255	0.000354005
DV_pl	K3_pisc	Ka_bn	0.127921	0.00039516
K3_pl	Ka_pisc	To_bn	0.120408	0.000552804
DV_pl	K4_pl	KD_piscs	0.109549	0.000560091
DV_pl	K3_pl	To_bn	0.120705	0.000568746
DV_bn	K3_pl	Ka_pl	0.112584	0.000585127
Ku_pl	Ka_pisc	ML_pl	0.117973	0.000663884
DV_bn	K3_pl	Ka_bn	0.111787	0.000816659
DV_pl	K4_pl	Ka_pl	0.104521	0.000824543
Ku_pl	Ka_bn	BL_pl	0.109647	0.000945457
DV_pl	K3_pisc	Ka_pisc	0.119897	0.000982663
K3_pisc	Ka_bn	To_bn	0.112661	0.00100757
DV_pl	K4_pisc	KD_pl	0.106266	0.00103949
DV_pl	K4_pl	KD_pisc	0.108062	0.0010585
DV_bn	K3_pisc	Ka_bn	0.115981	0.00112689
DV_pl	K4_pisc	Ka_bn	0.108937	0.0011346
DV_pl	K4_pl	Ka_pisc	0.105719	0.00130728
Ku_pisc	Ka_bn	BL_pl	0.105111	0.00146142
KD_pisc	BL_pl	To_insct	0.107176	0.0019512
DV_bn	K3_pisc	Ka_pl	0.105919	0.0020247
Ku_pl	Ka_pisc	BL_pl	0.10814	0.0021494
DV_bn	K4_pl	Ka_bn	0.0919755	0.00267033
DV_bn	K4_pisc	Ka_pl	0.0964129	0.0026838
DV_bn	K4_pisc	Ka_bn	0.0965324	0.00292132
DV_bn	K4_pl	Ka_pl	0.0913578	0.00303911
DV_pl	ML_pl	To_insct	0.0861447	0.00414157
DV_pl	ML_pl	To_bn	0.0815839	0.00526798
KD_pl	ML_pl	To_insct	0.0880726	0.00611762
K3_pl	K4_pisc	K4_pl	0.0744646	0.0063058
DV_bn	K4_pisc	Ka_pisc	0.0922949	0.00648759
Ku_pisc	ML_pl	To_insct	0.0920129	0.00685445
KD_piscs	ML_pl	To_insct	0.0855715	0.00812615
KD_pisc	ML_pl	To_bn	0.0863444	0.00902306
K4_pl	ML_pl	KD_pl	0.0702496	0.0106013
Ka_pisc	KD_pl	BL_pl	0.0862928	0.0108494
Ku_pisc	BL_pl	To_bn	0.0805969	0.0116166
Ku_pl	BL_pl	To_bn	0.0804259	0.0125341
DV_pl	K4_pl	To_insct	0.0820089	0.0137663
K4_pl	BL_pl	KD_pl	0.0655063	0.0140624
DV_pl	BL_pl	To_insct	0.0709692	0.0142392
K4_pisc	K4_pl	DV_pl	0.0571376	0.0174677
Ku_pl	K4_pisc	To_insct	0.0816598	0.0191926
K4_pl	ML_pl	KD_pisc	0.0623643	0.0239152
Ka_bn	KD_pisc	BL_pl	0.0673957	0.0285863
KD_piscs	BL_pl	To_bn	0.0686843	0.029058
KD_pisc	DV_bn	To_bn	0.0678574	0.0334637
Ku_pisc	DV_bn	To_bn	0.0671838	0.0351549
DV_pl	DV_bn	To_bn	0.0615275	0.0380785
K4_pisc	ML_pl	KD_pl	0.0576761	0.0400737
K4_pisc	K3_pl	DV_bn	0.0571356	0.0505579
DV_pl	K4_pl	ML_pl	0.0420485	0.0583862
KD_pl	DV_bn	To_insct	0.0546644	0.0597363
DV_pl	K4_pl	BL_pl	0.0440499	0.0682214
DV_pl	K4_pisc	BL_pl	0.0432154	0.076543
DV_bn	K3_pisc	To_insct	0.0578031	0.0777934
DV_bn	DV_pl	KD_piscs	0.0488531	0.0778724
K4_pisc	K4_pl	DV_bn	0.0381391	0.0792009
Ka_bn	KD_piscs	K4_pisc	0.0545332	0.0804499
DV_pl	DV_bn	To_insct	0.0464217	0.0815874
Ka_bn	Ka_pl	BL_pl	0.0350809	0.0836211
K3_pl	ML_pl	KD_pl	0.046988	0.0852342
K3_pisc	K4_pl	DV_pl	0.0469215	0.0924484
K3_pl	BL_pl	KD_pl	0.0440677	0.101314
Ka_pl	KD_pisc	BL_pl	0.0440225	0.102172
K4_pl	K3_pisc	KD_pl	0.0466268	0.109598
Ka_pisc	Ka_pl	ML_pl	0.0402289	0.11038
DV_pl	K3_pl	BL_pl	0.0386183	0.112486
ML_pl	K3_pisc	To_bn	0.0438118	0.116027
K4_pisc	ML_pl	KD_pisc	0.0420571	0.11688
DV_pl	K3_pisc	BL_pl	0.0393988	0.117818
K4_pisc	K3_pl	DV_pl	0.0396701	0.11878
Ka_bn	Ka_pisc	Ka_pl	0.027255	0.121554
DV_pl	K4_pisc	ML_pl	0.0353842	0.123123
ML_pl	BL_pl	K3_pl	0.0180986	0.123855
K3_pisc	K3_pl	DV_pl	0.0430878	0.12917
K4_pl	ML_pl	Ka_pl	0.0330719	0.135459
KD_pisc	DV_pl	To_insct	0.0415081	0.136169
DV_bn	DV_pl	KD_pl	0.0362329	0.143517
K4_pisc	K3_pisc	DV_bn	0.0351575	0.155546
K3_pl	BL_pl	KD_pisc	0.0374323	0.157061
K3_pl	ML_pl	Ku_pisc	0.0370306	0.161954
Ka_bn	Ka_pl	KD_pl	0.0267319	0.163162
K4_pl	BL_pl	Ka_pl	0.0285964	0.165333
K4_pisc	BL_pl	KD_piscs	0.0304181	0.187974
DV_pl	K3_pisc	ML_pl	0.0285089	0.192175
DV_pl	K3_pl	ML_pl	0.0275677	0.198485
DV_bn	K4_pl	To_insct	0.0299075	0.204272
K4_pisc	ML_pl	Ka_pl	0.0262153	0.206701
Ku_pl	DV_pl	To_bn	0.0292997	0.214654
K4_pl	ML_pl	Ka_bn	0.0238195	0.215482
Ka_pl	KD_pl	DV_pl	0.0257062	0.223158
K3_pl	ML_pl	KD_pisc	0.0250502	0.229949
Ka_pl	KD_piscs	DV_pl	0.0264063	0.237745
ML_pl	K3_pisc	To_insct	0.0267397	0.237785
ML_pl	BL_pl	DV_pl	0.00998966	0.249257
K4_pl	K4_pisc	KD_pl	0.0193483	0.259432
ML_pl	BL_pl	K4_pisc	0.0101329	0.261223
K4_pl	BL_pl	Ka_bn	0.0185727	0.269321
ML_pl	K3_pl	To_insct	0.0216191	0.271487
K4_pisc	BL_pl	Ka_pl	0.0192067	0.274051
K3_pl	K4_pl	ML_pl	0.017682	0.275148
KD_pl	KD_pisc	Ku_pl	0.0235825	0.285806
K3_pisc	BL_pl	Ku_pisc	0.0221748	0.289756
ML_pl	BL_pl	K4_pl	0.00826722	0.292438
K3_pisc	ML_pl	Ku_pl	0.019864	0.304044
BL_pl	K3_pisc	Ka_bn	0.0179622	0.304221
K3_pl	K4_pl	DV_pl	0.0158728	0.31133
K4_pl	K3_pl	DV_bn	0.0158513	0.315241
K3_pl	BL_pl	KD_piscs	0.0165846	0.319875
DV_bn	ML_pl	To_bn	0.0140939	0.321096
BL_pl	ML_pl	KD_pl	0.00787351	0.321616
Ka_pisc	Ka_bn	KD_pl	0.0132299	0.325238
K3_pisc	BL_pl	KD_pisc	0.0162238	0.331652
K3_pisc	K4_pl	ML_pl	0.0140035	0.338986
K3_pisc	K3_pl	K4_pl	0.0132249	0.355509
K4_pisc	BL_pl	To_insct	0.0135042	0.359798
K3_pl	K4_pisc	ML_pl	0.0101242	0.372088
K3_pisc	K4_pl	DV_bn	0.011412	0.375644
BL_pl	K3_pisc	Ka_pisc	0.011184	0.379442
K4_pisc	K4_pl	ML_pl	0.00766137	0.385256
ML_pl	K3_pl	Ka_pisc	0.00965253	0.389769
BL_pl	K3_pl	Ka_pisc	0.00952832	0.394801
K3_pisc	K4_pisc	ML_pl	0.00848825	0.396383
DV_bn	BL_pl	To_bn	0.00831382	0.397967
ML_pl	BL_pl	DV_bn	0.00386553	0.398742
K4_pisc	K3_pisc	DV_pl	0.00828105	0.405136
K3_pisc	K4_pisc	BL_pl	0.00777477	0.4072
K3_pl	K4_pl	BL_pl	0.00544063	0.422567
K3_pl	K4_pisc	BL_pl	0.00620941	0.425653
KD_piscs	KD_pl	Ka_pl	0.00607569	0.426344
K3_pl	ML_pl	Ka_pl	0.0058892	0.427412
ML_pl	BL_pl	KD_pisc	0.00310982	0.432729
K3_pisc	K4_pl	BL_pl	0.00513742	0.438469
BL_pl	K3_pisc	KD_piscs	0.00517689	0.445053
Ka_pl	KD_pisc	DV_pl	0.00408493	0.454706
DV_bn	DV_pl	Ka_pisc	0.00383441	0.456109
DV_bn	DV_pl	Ka_bn	0.00318266	0.46133
K3_pl	K3_pisc	BL_pl	0.00342205	0.462125
BL_pl	K3_pl	Ka_bn	0.00272049	0.467914
K3_pl	BL_pl	Ka_pl	0.00250876	0.47114
K4_pl	K4_pisc	BL_pl	0.00167086	0.473821
BL_pl	K3_pisc	Ka_pl	0.00217648	0.47464
KD_pisc	KD_pl	Ka_pisc	0.00205145	0.477942
Ka_pl	KD_pl	Ku_pisc	0.000989824	0.489398
ML_pl	K3_pl	Ka_bn	0.000488114	0.494155
K4_pisc	ML_pl	To_bn	0.000319834	0.496257
KD_piscs	KD_pl	Ka_bn	0.000249318	0.497055

## Sheet: SIB_Dmin
P1	P2	P3	Dstatistic	p-value
To_insct	KD_pl	Ka_pl	0.262612	1.11022e-16
To_bn	KD_piscs	Ka_pl	0.26851	3.33067e-16
To_bn	KD_pl	Ka_pl	0.268517	3.33067e-16
To_bn	KD_pl	Ka_bn	0.268339	6.66134e-16
To_bn	KD_piscs	Ka_bn	0.270996	3.10862e-15
To_bn	KD_piscs	Ka_pisc	0.268132	1.08802e-14
To_insct	KD_piscs	Ka_pl	0.263483	4.00791e-14
To_bn	KD_pisc	Ka_pisc	0.263398	4.21885e-14
To_bn	KD_pisc	Ka_pl	0.257941	6.61693e-14
To_insct	KD_pl	Ka_bn	0.258411	6.73905e-14
To_bn	KD_pl	Ka_pisc	0.262149	6.89448e-14
To_insct	KD_piscs	Ka_bn	0.26161	1.27343e-13
To_bn	KD_pisc	Ka_bn	0.262825	1.35114e-13
To_insct	KD_pl	Ka_pisc	0.251042	1.58096e-13
To_insct	KD_piscs	Ka_pisc	0.25774	1.95954e-13
To_insct	KD_pisc	Ka_pl	0.253421	4.09894e-13
To_insct	KD_pisc	Ka_bn	0.254068	1.06526e-12
To_insct	KD_pisc	Ka_pisc	0.253434	1.1294e-11
DV_pl	BL_pl	KD_pisc	0.174951	7.58693e-09
DV_pl	BL_pl	KD_pl	0.16635	1.30882e-08
DV_pl	ML_pl	KD_pl	0.164273	2.56941e-08
KD_pisc	DV_bn	ML_pl	0.160326	9.86617e-08
DV_pl	ML_pl	KD_pisc	0.1644	1.25586e-07
DV_pl	BL_pl	KD_piscs	0.156487	2.76906e-07
KD_pisc	DV_bn	BL_pl	0.155804	2.91662e-07
KD_pl	DV_bn	ML_pl	0.146697	3.58061e-07
DV_pl	ML_pl	KD_piscs	0.153658	3.6961e-07
KD_piscs	DV_bn	ML_pl	0.153512	6.06445e-07
KD_pisc	DV_bn	K3_pisc	0.170999	9.53907e-07
DV_bn	K3_pl	KD_piscs	0.168438	1.3643e-06
KD_pl	DV_bn	BL_pl	0.146344	1.76694e-06
KD_piscs	DV_bn	BL_pl	0.152823	1.97796e-06
KD_pisc	KD_piscs	KD_pl	0.0785657	3.96854e-06
DV_pl	BL_pl	Ka_pl	0.12901	6.30563e-06
DV_bn	K4_pl	KD_piscs	0.134966	1.5379e-05
KD_piscs	DV_bn	K3_pisc	0.154733	1.54257e-05
DV_bn	K4_pisc	KD_piscs	0.146905	2.61673e-05
DV_pl	K3_pisc	KD_piscs	0.150486	4.4314e-05
DV_pl	K3_pisc	KD_pisc	0.146877	5.32585e-05
DV_bn	BL_pl	Ka_pl	0.11668	6.01326e-05
DV_bn	K3_pl	KD_pl	0.132767	0.000103874
DV_bn	K3_pisc	KD_pl	0.138368	0.000104557
DV_bn	ML_pl	Ka_bn	0.111928	0.000126439
DV_bn	BL_pl	Ku_pl	0.125594	0.000156183
DV_bn	BL_pl	Ka_bn	0.109829	0.000169247
DV_bn	K4_pisc	KD_pl	0.121838	0.000184542
DV_pl	BL_pl	Ka_pisc	0.115583	0.000184659
DV_pl	K4_pisc	KD_piscs	0.122886	0.000213446
K3_pisc	K4_pisc	K4_pl	0.10877	0.000250473
DV_bn	K4_pl	KD_pl	0.11255	0.000354005
DV_pl	K3_pisc	Ka_bn	0.127921	0.00039516
DV_pl	K4_pl	KD_piscs	0.109549	0.000560091
DV_pl	K3_pl	To_bn	0.120705	0.000568746
DV_bn	K3_pl	Ka_pl	0.112584	0.000585127
DV_bn	K3_pl	Ka_bn	0.111787	0.000816659
DV_pl	K4_pl	Ka_pl	0.104521	0.000824543
DV_pl	K3_pisc	Ka_pisc	0.119897	0.000982663
DV_pl	K4_pisc	KD_pl	0.106266	0.00103949
DV_pl	K4_pl	KD_pisc	0.108062	0.0010585
DV_bn	K3_pisc	Ka_bn	0.115981	0.00112689
DV_pl	K4_pisc	Ka_bn	0.108937	0.0011346
DV_pl	K4_pl	Ka_pisc	0.105719	0.00130728
KD_pisc	BL_pl	To_insct	0.107176	0.0019512
DV_bn	K3_pisc	Ka_pl	0.105919	0.0020247
DV_bn	K4_pl	Ka_bn	0.0919755	0.00267033
DV_bn	K4_pisc	Ka_pl	0.0964129	0.0026838
DV_bn	Ku_pisc	KD_pl	0.0992629	0.00280059
DV_bn	K4_pisc	Ka_bn	0.0965324	0.00292132
DV_bn	K4_pl	Ka_pl	0.0913578	0.00303911
DV_bn	Ku_pl	KD_pl	0.0944135	0.00393531
DV_pl	ML_pl	To_insct	0.0861447	0.00414157
DV_bn	Ku_pisc	Ka_pl	0.0913485	0.00470086
DV_pl	ML_pl	To_bn	0.0815839	0.00526798
DV_bn	Ku_pl	Ka_pl	0.0871797	0.00568208
KD_pl	ML_pl	To_insct	0.0880726	0.00611762
DV_bn	K4_pisc	Ka_pisc	0.0922949	0.00648759
KD_piscs	ML_pl	To_insct	0.0855715	0.00812615
To_bn	Ka_pl	DV_pl	0.0862842	0.00882896
KD_pisc	ML_pl	To_bn	0.0863444	0.00902306
DV_pl	Ku_pisc	KD_pl	0.0816767	0.0105704
K4_pl	ML_pl	KD_pl	0.0702496	0.0106013
Ka_pisc	KD_pl	BL_pl	0.0862928	0.0108494
DV_pl	K4_pl	To_insct	0.0820089	0.0137663
K4_pl	BL_pl	KD_pl	0.0655063	0.0140624
DV_pl	BL_pl	To_insct	0.0709692	0.0142392
DV_pl	Ku_pisc	Ka_bn	0.0771227	0.0146372
K4_pisc	To_insct	Ka_pisc	0.0798938	0.0162617
DV_pl	Ku_pl	KD_pl	0.0763776	0.0164212
To_bn	Ka_bn	DV_pl	0.0792947	0.0167304
K4_pisc	K4_pl	DV_pl	0.0571376	0.0174677
K4_pl	To_insct	Ka_pl	0.0718473	0.0209138
To_bn	Ka_pisc	DV_pl	0.0794121	0.0226502
DV_pl	Ku_pisc	Ka_pisc	0.0747151	0.023121
K4_pl	To_insct	Ka_bn	0.0708502	0.023177
DV_bn	Ku_pl	Ka_pisc	0.0695324	0.0235855
K4_pl	ML_pl	KD_pisc	0.0623643	0.0239152
K4_pisc	To_insct	Ka_bn	0.0673672	0.0266216
K4_pl	To_bn	Ka_pl	0.0665108	0.0272917
Ka_bn	KD_pisc	BL_pl	0.0673957	0.0285863
KD_piscs	BL_pl	To_bn	0.0686843	0.029058
K4_pisc	To_insct	Ka_pl	0.0679875	0.0301069
K4_pl	To_bn	Ka_pisc	0.0666222	0.031115
K4_pisc	To_bn	Ka_pisc	0.0676093	0.0334051
DV_pl	DV_bn	To_bn	0.0615275	0.0380785
K4_pl	To_bn	Ka_bn	0.0602347	0.0390233
K4_pisc	ML_pl	KD_pl	0.0576761	0.0400737
K4_pisc	K3_pl	DV_bn	0.0571356	0.0505579
K3_pisc	To_insct	Ka_pl	0.0556638	0.0671912
K3_pl	To_insct	Ka_pl	0.0527967	0.07369
K3_pisc	To_insct	Ka_pisc	0.0573291	0.0775542
DV_bn	K3_pisc	To_insct	0.0578031	0.0777934
DV_bn	DV_pl	KD_piscs	0.0488531	0.0778724
K4_pisc	K4_pl	DV_bn	0.0381391	0.0792009
Ka_bn	KD_piscs	K4_pisc	0.0545332	0.0804499
DV_pl	DV_bn	To_insct	0.0464217	0.0815874
Ka_bn	Ka_pl	BL_pl	0.0350809	0.0836211
K3_pl	ML_pl	KD_pl	0.046988	0.0852342
ML_pl	To_insct	Ka_bn	0.0447788	0.0888729
BL_pl	To_insct	Ka_bn	0.0448173	0.0892245
K3_pisc	K4_pl	DV_pl	0.0469215	0.0924484
K3_pl	To_insct	Ka_pisc	0.0522532	0.0951186
BL_pl	To_insct	Ka_pl	0.0427209	0.0958234
K3_pl	BL_pl	KD_pl	0.0440677	0.101314
Ka_pl	KD_pisc	BL_pl	0.0440225	0.102172
K3_pisc	To_insct	Ka_bn	0.0466986	0.109097
BL_pl	To_bn	Ka_pisc	0.0420105	0.109511
K4_pl	K3_pisc	KD_pl	0.0466268	0.109598
Ka_pisc	Ka_pl	ML_pl	0.0402289	0.11038
K4_pl	K3_pl	K4_pisc	0.0333786	0.115465
ML_pl	K3_pisc	To_bn	0.0438118	0.116027
K4_pisc	ML_pl	KD_pisc	0.0420571	0.11688
K4_pisc	K3_pl	DV_pl	0.0396701	0.11878
ML_pl	To_bn	Ka_pisc	0.0411284	0.119009
Ku_pisc	To_insct	Ka_pisc	0.045086	0.119271
Ka_bn	Ka_pisc	Ka_pl	0.027255	0.121554
To_insct	Ka_pl	DV_bn	0.0436383	0.121645
ML_pl	To_insct	Ka_pl	0.0401785	0.123784
K3_pisc	To_bn	Ka_pisc	0.0442848	0.123785
ML_pl	BL_pl	K3_pl	0.0180986	0.123855
BL_pl	To_bn	Ka_pl	0.0379416	0.125043
To_bn	Ka_pl	DV_bn	0.0399571	0.125349
K3_pisc	K3_pl	DV_pl	0.0430878	0.12917
K3_pl	To_bn	Ka_bn	0.0405749	0.131515
K4_pl	ML_pl	Ka_pl	0.0330719	0.135459
KD_pisc	DV_pl	To_insct	0.0415081	0.136169
BL_pl	To_bn	Ka_bn	0.0358736	0.138558
K3_pl	To_bn	Ka_pisc	0.0395759	0.139935
DV_bn	DV_pl	KD_pl	0.0362329	0.143517
ML_pl	To_bn	Ka_pl	0.0344184	0.147905
To_insct	Ka_bn	DV_bn	0.0382591	0.151255
ML_pl	To_bn	Ka_bn	0.0335943	0.155018
K4_pisc	K3_pisc	DV_bn	0.0351575	0.155546
K3_pl	BL_pl	KD_pisc	0.0374323	0.157061
K3_pl	ML_pl	Ku_pisc	0.0370306	0.161954
Ka_bn	Ka_pl	KD_pl	0.0267319	0.163162
K4_pl	BL_pl	Ka_pl	0.0285964	0.165333
Ku_pisc	To_insct	K4_pisc	0.0389597	0.165362
To_insct	KD_pl	DV_bn	0.0352696	0.167325
To_bn	Ka_bn	DV_bn	0.0344181	0.169871
K3_pisc	To_bn	Ka_bn	0.0351837	0.172138
K4_pl	Ku_pisc	Ka_pl	0.0319849	0.186319
K4_pisc	BL_pl	KD_piscs	0.0304181	0.187974
To_bn	KD_pl	DV_bn	0.0319535	0.192509
DV_bn	K4_pl	To_insct	0.0299075	0.204272
K4_pisc	ML_pl	Ka_pl	0.0262153	0.206701
Ku_pisc	To_bn	Ka_bn	0.0285783	0.210442
K4_pisc	Ku_pisc	Ka_pl	0.0291361	0.211333
K4_pl	ML_pl	Ka_bn	0.0238195	0.215482
Ku_pl	BL_pl	KD_pl	0.0274108	0.218482
ML_pl	K3_pl	DV_bn	0.025675	0.219774
Ku_pl	ML_pl	KD_pl	0.0276163	0.222736
Ka_pl	KD_pl	DV_pl	0.0257062	0.223158
To_insct	KD_piscs	DV_bn	0.0287369	0.224583
K3_pl	ML_pl	KD_pisc	0.0250502	0.229949
DV_bn	K4_pl	DV_pl	0.0219995	0.231606
Ku_pl	To_insct	Ka_pl	0.0271938	0.232728
Ka_pl	KD_piscs	DV_pl	0.0264063	0.237745
ML_pl	K3_pisc	To_insct	0.0267397	0.237785
K4_pisc	Ku_pl	Ka_pl	0.0257602	0.241741
ML_pl	DV_bn	DV_pl	0.0206163	0.245191
ML_pl	BL_pl	DV_pl	0.00998966	0.249257
To_bn	KD_piscs	DV_bn	0.0254036	0.254426
Ku_pisc	ML_pl	KD_pl	0.0237899	0.257062
K3_pisc	Ku_pl	Ka_pl	0.0232472	0.258912
K4_pl	K4_pisc	KD_pl	0.0193483	0.259432
Ku_pisc	To_insct	Ka_pl	0.0240491	0.261085
ML_pl	BL_pl	K4_pisc	0.0101329	0.261223
Ku_pl	To_bn	Ka_pl	0.0229847	0.2613
K3_pl	K4_pisc	K3_pisc	0.0220748	0.261401
K3_pl	Ku_pisc	KD_piscs	0.0235721	0.267599
Ku_pisc	BL_pl	KD_pl	0.0224086	0.269265
K4_pl	BL_pl	Ka_bn	0.0185727	0.269321
ML_pl	K3_pl	To_insct	0.0216191	0.271487
K4_pisc	BL_pl	Ka_pl	0.0192067	0.274051
K3_pl	K4_pl	ML_pl	0.017682	0.275148
BL_pl	K3_pl	DV_bn	0.0196242	0.275786
K4_pisc	Ku_pisc	KD_pisc	0.0225498	0.282357
KD_pl	KD_pisc	Ku_pl	0.0235825	0.285806
K3_pisc	BL_pl	Ku_pisc	0.0221748	0.289756
Ku_pisc	To_bn	Ka_pl	0.0198457	0.290352
ML_pl	BL_pl	K4_pl	0.00826722	0.292438
K4_pl	Ku_pisc	KD_pl	0.0201929	0.299778
K3_pisc	ML_pl	Ku_pl	0.019864	0.304044
BL_pl	K3_pisc	Ka_bn	0.0179622	0.304221
K3_pl	K4_pl	DV_pl	0.0158728	0.31133
K4_pl	K3_pl	DV_bn	0.0158513	0.315241
BL_pl	Ku_pisc	Ka_pl	0.01628	0.316326
K3_pl	BL_pl	KD_piscs	0.0165846	0.319875
DV_bn	ML_pl	To_bn	0.0140939	0.321096
BL_pl	ML_pl	KD_pl	0.00787351	0.321616
Ka_pisc	Ka_bn	KD_pl	0.0132299	0.325238
BL_pl	K4_pisc	DV_pl	0.0137034	0.328533
K3_pisc	BL_pl	KD_pisc	0.0162238	0.331652
K3_pisc	K4_pl	ML_pl	0.0140035	0.338986
K4_pl	Ku_pl	KD_pl	0.0156615	0.340994
ML_pl	K4_pl	DV_bn	0.011863	0.347951
K3_pl	Ku_pl	KD_pl	0.0148865	0.349152
ML_pl	K3_pisc	DV_pl	0.0128735	0.354333
K3_pisc	K3_pl	K4_pl	0.0132249	0.355509
BL_pl	Ku_pl	Ka_pl	0.0122006	0.358593
K4_pisc	BL_pl	To_insct	0.0135042	0.359798
K4_pisc	Ku_pisc	KD_pl	0.0135484	0.36052
DV_bn	K3_pl	DV_pl	0.0117169	0.364661
K3_pisc	Ku_pisc	KD_piscs	0.0135992	0.366031
BL_pl	Ku_pisc	KD_piscs	0.012201	0.368027
K4_pisc	Ku_pisc	Ka_pisc	0.0122925	0.371815
BL_pl	K3_pisc	DV_pl	0.0115207	0.372072
K3_pl	K4_pisc	ML_pl	0.0101242	0.372088
K3_pisc	K4_pl	DV_bn	0.011412	0.375644
K4_pisc	ML_pl	DV_bn	0.0103754	0.376909
K4_pisc	BL_pl	DV_bn	0.0102909	0.377124
BL_pl	K3_pisc	Ka_pisc	0.011184	0.379442
K4_pisc	K4_pl	ML_pl	0.00766137	0.385256
ML_pl	K4_pisc	DV_pl	0.00904977	0.386027
To_insct	KD_pisc	DV_bn	0.0106173	0.386711
BL_pl	DV_bn	DV_pl	0.00829546	0.388862
ML_pl	K3_pl	Ka_pisc	0.00965253	0.389769
K4_pisc	DV_bn	DV_pl	0.00878172	0.393708
BL_pl	K3_pl	Ka_pisc	0.00952832	0.394801
ML_pl	Ku_pl	Ka_pl	0.00870886	0.395244
K3_pisc	K4_pisc	ML_pl	0.00848825	0.396383
DV_bn	BL_pl	To_bn	0.00831382	0.397967
BL_pl	K4_pl	DV_bn	0.00746118	0.398364
ML_pl	BL_pl	DV_bn	0.00386553	0.398742
ML_pl	Ku_pisc	KD_piscs	0.00874935	0.403216
K4_pisc	Ku_pl	KD_pl	0.00908182	0.404102
K4_pisc	K3_pisc	DV_pl	0.00828105	0.405136
K3_pisc	K4_pisc	BL_pl	0.00777477	0.4072
K4_pisc	Ku_pl	Ka_pisc	0.00910361	0.407232
K3_pisc	DV_bn	DV_pl	0.00760845	0.414226
K4_pl	Ku_pl	Ka_pisc	0.00771992	0.4181
ML_pl	K3_pisc	DV_bn	0.00697008	0.418778
K3_pl	K4_pl	BL_pl	0.00544063	0.422567
ML_pl	DV_pl	K3_pl	0.00548865	0.424775
K3_pisc	Ku_pl	KD_pl	0.00738726	0.42504
K3_pl	K4_pisc	BL_pl	0.00620941	0.425653
KD_piscs	KD_pl	Ka_pl	0.00607569	0.426344
K3_pl	ML_pl	Ka_pl	0.0058892	0.427412
DV_pl	BL_pl	K3_pl	0.00510755	0.431847
ML_pl	BL_pl	KD_pisc	0.00310982	0.432729
BL_pl	Ku_pl	KD_piscs	0.00606786	0.434268
DV_pl	BL_pl	K4_pl	0.00447539	0.438407
K3_pisc	K4_pl	BL_pl	0.00513742	0.438469
BL_pl	K3_pisc	KD_piscs	0.00517689	0.445053
K3_pl	Ku_pisc	Ka_bn	0.00469284	0.449125
Ku_pl	To_bn	ML_pl	0.00432355	0.452101
Ka_pl	KD_pisc	DV_pl	0.00408493	0.454706
DV_bn	DV_pl	Ka_pisc	0.00383441	0.456109
BL_pl	K3_pisc	DV_bn	0.00334184	0.461136
DV_bn	DV_pl	Ka_bn	0.00318266	0.46133
K3_pl	K3_pisc	BL_pl	0.00342205	0.462125
Ku_pl	BL_pl	Ka_pisc	0.00300856	0.466334
BL_pl	Ku_pisc	Ka_bn	0.00282846	0.466549
Ku_pl	ML_pl	Ka_bn	0.00266889	0.467766
BL_pl	K3_pl	Ka_bn	0.00272049	0.467914
Ku_pl	To_bn	BL_pl	0.00265157	0.471071
K3_pl	BL_pl	Ka_pl	0.00250876	0.47114
Ku_pl	ML_pl	KD_pisc	0.00249022	0.472934
K4_pl	K4_pisc	BL_pl	0.00167086	0.473821
BL_pl	K3_pisc	Ka_pl	0.00217648	0.47464
To_bn	Ku_pisc	BL_pl	0.00199676	0.477556
KD_pisc	KD_pl	Ka_pisc	0.00205145	0.477942
Ku_pisc	BL_pl	KD_pisc	0.00191237	0.479269
Ku_pl	BL_pl	Ka_bn	0.00155266	0.48148
To_bn	Ku_pisc	ML_pl	0.00141128	0.483837
ML_pl	Ku_pisc	Ka_bn	0.00137211	0.484115
Ka_pl	KD_pl	Ku_pisc	0.000989824	0.489398
Ku_pisc	ML_pl	KD_pisc	0.000702738	0.492386
K3_pisc	Ku_pl	Ka_pisc	0.000699519	0.493048
ML_pl	K3_pl	Ka_bn	0.000488114	0.494155
K3_pisc	Ku_pisc	Ka_bn	0.000561715	0.49422
K4_pisc	ML_pl	To_bn	0.000319834	0.496257
DV_pl	ML_pl	K4_pl	0.000235342	0.496703
KD_piscs	KD_pl	Ka_bn	0.000249318	0.497055
Ku_pisc	ML_pl	Ka_pisc	0.000101324	0.498875

## Sheet: SIB_BBAA
P1	P2	P3	Dstatistic	p-value
K4_pisc	K3_pisc	K3_pl	0.272844	0
KD_pl	Ka_pl	To_bn	0.313719	0
KD_pl	Ka_bn	To_bn	0.28824	4.44089e-16
DV_bn	ML_pl	KD_pl	0.175318	1.94395e-09
DV_bn	BL_pl	KD_piscs	0.181099	2.07733e-09
To_bn	Ka_pl	Ku_pl	0.226093	4.34646e-09
DV_pl	BL_pl	KD_pisc	0.174951	7.58693e-09
DV_pl	BL_pl	KD_pl	0.16635	1.30882e-08
DV_pl	ML_pl	KD_pl	0.164273	2.56941e-08
To_bn	Ka_bn	Ku_pisc	0.202677	1.25424e-07
DV_pl	ML_pl	KD_pisc	0.1644	1.25586e-07
To_insct	Ka_bn	Ku_pl	0.20442	2.73553e-07
DV_pl	BL_pl	KD_piscs	0.156487	2.76906e-07
Ku_pl	KD_piscs	K3_pl	0.201565	3.3273e-07
DV_pl	ML_pl	KD_piscs	0.153658	3.6961e-07
Ku_pl	KD_piscs	ML_pl	0.17601	8.54487e-07
DV_bn	K3_pisc	KD_pisc	0.178509	1.01035e-06
DV_bn	K3_pl	KD_piscs	0.168438	1.3643e-06
Ku_pl	KD_piscs	K3_pisc	0.192271	1.57459e-06
DV_bn	K3_pisc	KD_piscs	0.175368	1.69119e-06
Ku_pl	KD_piscs	BL_pl	0.170772	3.65068e-06
KD_pisc	KD_piscs	KD_pl	0.0785657	3.96854e-06
Ku_pisc	KD_pl	K4_pl	0.167225	4.99562e-06
ML_pl	KD_pl	Ku_pl	0.157586	5.23955e-06
Ku_pisc	KD_pl	K4_pisc	0.173176	6.25184e-06
DV_pl	BL_pl	Ka_pl	0.12901	6.30563e-06
Ku_pisc	KD_pl	K3_pl	0.170361	8.8859e-06
Ku_pl	KD_pl	K3_pisc	0.172744	9.77986e-06
Ku_pisc	KD_piscs	BL_pl	0.164546	1.31796e-05
DV_bn	K4_pl	KD_piscs	0.134966	1.5379e-05
DV_bn	DV_pl	K4_pisc	0.135702	1.60684e-05
K4_pl	DV_pl	DV_bn	0.125502	1.6778e-05
BL_pl	KD_pisc	Ku_pisc	0.157122	1.81358e-05
DV_bn	K4_pisc	KD_piscs	0.146905	2.61673e-05
DV_bn	DV_pl	BL_pl	0.118158	2.64897e-05
DV_pl	K3_pisc	KD_piscs	0.150486	4.4314e-05
DV_pl	K3_pisc	KD_pisc	0.146877	5.32585e-05
DV_bn	BL_pl	Ka_pl	0.11668	6.01326e-05
To_bn	Ka_pl	ML_pl	0.132395	9.12138e-05
DV_bn	K3_pl	KD_pl	0.132767	0.000103874
DV_bn	K3_pisc	KD_pl	0.138368	0.000104557
DV_bn	DV_pl	K3_pisc	0.117789	0.000115123
DV_bn	DV_pl	ML_pl	0.110467	0.000123941
DV_bn	ML_pl	Ka_bn	0.111928	0.000126439
DV_bn	BL_pl	Ku_pl	0.125594	0.000156183
DV_bn	BL_pl	Ka_bn	0.109829	0.000169247
DV_bn	K4_pisc	KD_pl	0.121838	0.000184542
DV_pl	BL_pl	Ka_pisc	0.115583	0.000184659
DV_pl	K4_pisc	KD_piscs	0.122886	0.000213446
To_bn	Ka_pl	BL_pl	0.125316	0.00023451
K3_pisc	K4_pisc	K4_pl	0.10877	0.000250473
ML_pl	Ka_bn	Ku_pl	0.11904	0.000296921
DV_bn	K4_pl	KD_pl	0.11255	0.000354005
DV_pl	K3_pisc	Ka_bn	0.127921	0.00039516
K3_pl	DV_pl	DV_bn	0.109994	0.000423935
DV_pl	K4_pl	KD_piscs	0.109549	0.000560091
DV_pl	K3_pl	To_bn	0.120705	0.000568746
DV_bn	K3_pl	Ka_pl	0.112584	0.000585127
BL_pl	Ka_bn	Ku_pl	0.108113	0.000701649
DV_bn	K3_pl	Ka_bn	0.111787	0.000816659
DV_pl	K4_pl	Ka_pl	0.104521	0.000824543
To_bn	Ka_bn	ML_pl	0.116627	0.000825469
DV_pl	K3_pisc	Ka_pisc	0.119897	0.000982663
DV_pl	K4_pisc	KD_pl	0.106266	0.00103949
DV_pl	K4_pl	KD_pisc	0.108062	0.0010585
DV_bn	K3_pisc	Ka_bn	0.115981	0.00112689
DV_pl	K4_pisc	Ka_bn	0.108937	0.0011346
DV_pl	K4_pl	Ka_pisc	0.105719	0.00130728
Ku_pisc	Ka_bn	BL_pl	0.105111	0.00146142
KD_pisc	BL_pl	To_insct	0.107176	0.0019512
DV_bn	K3_pisc	Ka_pl	0.105919	0.0020247
DV_bn	K4_pl	Ka_bn	0.0919755	0.00267033
DV_bn	K4_pisc	Ka_pl	0.0964129	0.0026838
DV_bn	K4_pisc	Ka_bn	0.0965324	0.00292132
DV_bn	K4_pl	Ka_pl	0.0913578	0.00303911
To_insct	Ka_bn	BL_pl	0.103001	0.00304983
To_bn	Ka_pisc	BL_pl	0.104485	0.00341875
DV_pl	ML_pl	To_insct	0.0861447	0.00414157
To_insct	Ka_pisc	BL_pl	0.100386	0.00493935
DV_pl	ML_pl	To_bn	0.0815839	0.00526798
KD_pl	ML_pl	To_insct	0.0880726	0.00611762
K3_pl	K4_pisc	K4_pl	0.0744646	0.0063058
DV_bn	K4_pisc	Ka_pisc	0.0922949	0.00648759
KD_piscs	ML_pl	To_insct	0.0855715	0.00812615
To_bn	Ka_pl	DV_pl	0.0862842	0.00882896
KD_pisc	ML_pl	To_bn	0.0863444	0.00902306
K4_pl	ML_pl	KD_pl	0.0702496	0.0106013
Ka_pisc	KD_pl	BL_pl	0.0862928	0.0108494
Ku_pisc	BL_pl	To_bn	0.0805969	0.0116166
DV_pl	K4_pl	To_insct	0.0820089	0.0137663
K4_pl	BL_pl	KD_pl	0.0655063	0.0140624
DV_pl	BL_pl	To_insct	0.0709692	0.0142392
To_bn	Ka_bn	DV_pl	0.0792947	0.0167304
K4_pisc	K4_pl	DV_pl	0.0571376	0.0174677
To_bn	BL_pl	Ku_pl	0.077791	0.0188782
To_bn	ML_pl	Ku_pl	0.0751553	0.0188871
To_bn	Ka_pisc	DV_pl	0.0794121	0.0226502
K4_pl	ML_pl	KD_pisc	0.0623643	0.0239152
Ka_bn	KD_pisc	BL_pl	0.0673957	0.0285863
KD_piscs	BL_pl	To_bn	0.0686843	0.029058
KD_pisc	DV_bn	To_bn	0.0678574	0.0334637
DV_pl	DV_bn	To_bn	0.0615275	0.0380785
K4_pisc	ML_pl	KD_pl	0.0576761	0.0400737
K4_pisc	K3_pl	DV_bn	0.0571356	0.0505579
KD_pl	DV_bn	To_insct	0.0546644	0.0597363
DV_bn	K3_pisc	To_insct	0.0578031	0.0777934
DV_bn	DV_pl	KD_piscs	0.0488531	0.0778724
K4_pisc	K4_pl	DV_bn	0.0381391	0.0792009
Ka_bn	KD_piscs	K4_pisc	0.0545332	0.0804499
DV_pl	DV_bn	To_insct	0.0464217	0.0815874
ML_pl	K4_pl	DV_pl	0.0418136	0.0834013
Ka_bn	Ka_pl	BL_pl	0.0350809	0.0836211
K3_pl	ML_pl	KD_pl	0.046988	0.0852342
K3_pisc	K4_pl	DV_pl	0.0469215	0.0924484
BL_pl	K4_pl	DV_pl	0.0395823	0.0980283
K3_pl	BL_pl	KD_pl	0.0440677	0.101314
Ka_pl	KD_pisc	BL_pl	0.0440225	0.102172
K4_pl	K3_pisc	KD_pl	0.0466268	0.109598
Ka_pisc	Ka_pl	ML_pl	0.0402289	0.11038
ML_pl	K3_pisc	To_bn	0.0438118	0.116027
K4_pisc	ML_pl	KD_pisc	0.0420571	0.11688
K4_pisc	K3_pl	DV_pl	0.0396701	0.11878
Ka_bn	Ka_pisc	Ka_pl	0.027255	0.121554
To_insct	Ka_pl	DV_bn	0.0436383	0.121645
ML_pl	BL_pl	K3_pl	0.0180986	0.123855
To_bn	Ka_pl	DV_bn	0.0399571	0.125349
K3_pisc	K3_pl	DV_pl	0.0430878	0.12917
K4_pl	ML_pl	Ka_pl	0.0330719	0.135459
KD_pisc	DV_pl	To_insct	0.0415081	0.136169
DV_bn	DV_pl	KD_pl	0.0362329	0.143517
To_insct	Ka_bn	DV_bn	0.0382591	0.151255
K4_pisc	K3_pisc	DV_bn	0.0351575	0.155546
K3_pl	BL_pl	KD_pisc	0.0374323	0.157061
BL_pl	K3_pl	DV_pl	0.0335174	0.158426
K3_pl	ML_pl	Ku_pisc	0.0370306	0.161954
Ka_bn	Ka_pl	KD_pl	0.0267319	0.163162
K4_pl	BL_pl	Ka_pl	0.0285964	0.165333
To_bn	Ka_bn	DV_bn	0.0344181	0.169871
K4_pisc	BL_pl	KD_piscs	0.0304181	0.187974
DV_pl	K3_pl	ML_pl	0.0275677	0.198485
DV_bn	K4_pl	To_insct	0.0299075	0.204272
K4_pisc	ML_pl	Ka_pl	0.0262153	0.206701
K4_pl	ML_pl	Ka_bn	0.0238195	0.215482
ML_pl	K3_pl	DV_bn	0.025675	0.219774
Ka_pl	KD_pl	DV_pl	0.0257062	0.223158
K3_pl	ML_pl	KD_pisc	0.0250502	0.229949
Ka_pl	KD_piscs	DV_pl	0.0264063	0.237745
ML_pl	K3_pisc	To_insct	0.0267397	0.237785
ML_pl	BL_pl	DV_pl	0.00998966	0.249257
K4_pl	K4_pisc	KD_pl	0.0193483	0.259432
ML_pl	BL_pl	K4_pisc	0.0101329	0.261223
K4_pl	BL_pl	Ka_bn	0.0185727	0.269321
ML_pl	K3_pl	To_insct	0.0216191	0.271487
K4_pisc	BL_pl	Ka_pl	0.0192067	0.274051
K3_pl	K4_pl	ML_pl	0.017682	0.275148
BL_pl	K3_pl	DV_bn	0.0196242	0.275786
KD_pl	KD_pisc	Ku_pl	0.0235825	0.285806
K3_pisc	BL_pl	Ku_pisc	0.0221748	0.289756
ML_pl	BL_pl	K4_pl	0.00826722	0.292438
K3_pisc	ML_pl	Ku_pl	0.019864	0.304044
BL_pl	K3_pisc	Ka_bn	0.0179622	0.304221
K3_pl	K4_pl	DV_pl	0.0158728	0.31133
K4_pl	K3_pl	DV_bn	0.0158513	0.315241
K3_pl	BL_pl	KD_piscs	0.0165846	0.319875
DV_bn	ML_pl	To_bn	0.0140939	0.321096
BL_pl	ML_pl	KD_pl	0.00787351	0.321616
Ka_pisc	Ka_bn	KD_pl	0.0132299	0.325238
BL_pl	K4_pisc	DV_pl	0.0137034	0.328533
K3_pisc	BL_pl	KD_pisc	0.0162238	0.331652
K3_pisc	K4_pl	ML_pl	0.0140035	0.338986
ML_pl	K4_pl	DV_bn	0.011863	0.347951
ML_pl	K3_pisc	DV_pl	0.0128735	0.354333
K3_pisc	K3_pl	K4_pl	0.0132249	0.355509
K4_pisc	BL_pl	To_insct	0.0135042	0.359798
BL_pl	K3_pisc	DV_pl	0.0115207	0.372072
K3_pl	K4_pisc	ML_pl	0.0101242	0.372088
K3_pisc	K4_pl	DV_bn	0.011412	0.375644
K4_pisc	ML_pl	DV_bn	0.0103754	0.376909
K4_pisc	BL_pl	DV_bn	0.0102909	0.377124
BL_pl	K3_pisc	Ka_pisc	0.011184	0.379442
K4_pisc	K4_pl	ML_pl	0.00766137	0.385256
ML_pl	K4_pisc	DV_pl	0.00904977	0.386027
ML_pl	K3_pl	Ka_pisc	0.00965253	0.389769
BL_pl	K3_pl	Ka_pisc	0.00952832	0.394801
K3_pisc	K4_pisc	ML_pl	0.00848825	0.396383
DV_bn	BL_pl	To_bn	0.00831382	0.397967
BL_pl	K4_pl	DV_bn	0.00746118	0.398364
ML_pl	BL_pl	DV_bn	0.00386553	0.398742
K4_pisc	K3_pisc	DV_pl	0.00828105	0.405136
K3_pisc	K4_pisc	BL_pl	0.00777477	0.4072
ML_pl	K3_pisc	DV_bn	0.00697008	0.418778
K3_pl	K4_pl	BL_pl	0.00544063	0.422567
K3_pl	K4_pisc	BL_pl	0.00620941	0.425653
KD_piscs	KD_pl	Ka_pl	0.00607569	0.426344
K3_pl	ML_pl	Ka_pl	0.0058892	0.427412
ML_pl	BL_pl	KD_pisc	0.00310982	0.432729
K3_pisc	K4_pl	BL_pl	0.00513742	0.438469
BL_pl	K3_pisc	KD_piscs	0.00517689	0.445053
Ka_pl	KD_pisc	DV_pl	0.00408493	0.454706
DV_bn	DV_pl	Ka_pisc	0.00383441	0.456109
BL_pl	K3_pisc	DV_bn	0.00334184	0.461136
DV_bn	DV_pl	Ka_bn	0.00318266	0.46133
K3_pl	K3_pisc	BL_pl	0.00342205	0.462125
BL_pl	K3_pl	Ka_bn	0.00272049	0.467914
K3_pl	BL_pl	Ka_pl	0.00250876	0.47114
K4_pl	K4_pisc	BL_pl	0.00167086	0.473821
BL_pl	K3_pisc	Ka_pl	0.00217648	0.47464
KD_pisc	KD_pl	Ka_pisc	0.00205145	0.477942
Ka_pl	KD_pl	Ku_pisc	0.000989824	0.489398
ML_pl	K3_pl	Ka_bn	0.000488114	0.494155
K4_pisc	ML_pl	To_bn	0.000319834	0.496257
KD_piscs	KD_pl	Ka_bn	0.000249318	0.497055

## Sheet: SIB_counts
P1	P2	P3	C(BBAA)	C(ABBA)	C(BABA)
BL_pl	DV_bn	DV_pl	149.519	189.587	192.758
BL_pl	DV_bn	K3_pisc	168.937	221.127	170.07
BL_pl	DV_bn	K3_pl	165.468	216.985	172.093
BL_pl	DV_bn	K4_pisc	169.848	224.284	166.388
BL_pl	DV_bn	K4_pl	165.582	219.844	168.071
BL_pl	DV_bn	KD_pisc	286.768	209.454	138.811
BL_pl	DV_bn	KD_piscs	283.613	208.419	144.505
BL_pl	DV_bn	KD_pl	280.625	208.975	147.375
BL_pl	DV_bn	Ka_bn	293.192	194.76	156.213
BL_pl	DV_bn	Ka_pisc	291.608	191.627	154.317
BL_pl	DV_bn	Ka_pl	288.078	197.175	155.97
BL_pl	DV_bn	Ku_pisc	324.863	184.107	143.501
BL_pl	DV_bn	Ku_pl	327.433	184.114	143.027
BL_pl	DV_bn	ML_pl	124.283	278.23	123.326
BL_pl	DV_bn	To_bn	310.728	170.581	167.768
BL_pl	DV_bn	To_insct	310.89	172.838	165.63
BL_pl	DV_pl	K3_pisc	169.853	183.786	173.812
BL_pl	DV_pl	K3_pl	165.057	178.317	176.505
BL_pl	DV_pl	K4_pisc	165.507	180.459	170.107
BL_pl	DV_pl	K4_pl	160.347	175.124	173.564
BL_pl	DV_pl	KD_pisc	301.606	183.499	128.853
BL_pl	DV_pl	KD_piscs	298.393	182.405	133.042
BL_pl	DV_pl	KD_pl	298.236	185.792	132.795
BL_pl	DV_pl	Ka_bn	315.589	177.476	139.025
BL_pl	DV_pl	Ka_pisc	314.773	175.111	138.825
BL_pl	DV_pl	Ka_pl	309.188	178.604	137.787
BL_pl	DV_pl	Ku_pisc	347.729	166.612	125.304
BL_pl	DV_pl	Ku_pl	351.069	167.39	124.181
BL_pl	DV_pl	ML_pl	125.879	240.605	123.389
BL_pl	DV_pl	To_bn	337.334	157.35	137.677
BL_pl	DV_pl	To_insct	335.322	157.434	136.569
BL_pl	K3_pisc	K3_pl	90.8683	90.2485	313.185
BL_pl	K3_pisc	K4_pisc	81.8574	83.1402	309.012
BL_pl	K3_pisc	K4_pl	115.262	116.452	256.22
BL_pl	K3_pisc	KD_pisc	295.412	166.012	160.711
BL_pl	K3_pisc	KD_piscs	291.394	164.165	165.874
BL_pl	K3_pisc	KD_pl	291.354	168.608	160.061
BL_pl	K3_pisc	Ka_bn	310.474	160.685	166.563
BL_pl	K3_pisc	Ka_pisc	308.384	158.433	162.017
BL_pl	K3_pisc	Ka_pl	305.797	162.902	163.613
BL_pl	K3_pisc	Ku_pisc	346.418	154.99	148.265
BL_pl	K3_pisc	Ku_pl	350.033	156.61	145.869
BL_pl	K3_pisc	ML_pl	135.825	235.419	131.148
BL_pl	K3_pisc	To_bn	332.333	141.632	155.627
BL_pl	K3_pisc	To_insct	330.671	141.94	151.634
BL_pl	K3_pl	K4_pisc	107.369	108.711	276.969
BL_pl	K3_pl	K4_pl	114.19	115.439	256.459
BL_pl	K3_pl	KD_pisc	296.533	168.174	156.038
BL_pl	K3_pl	KD_piscs	292.478	166.291	160.865
BL_pl	K3_pl	KD_pl	290.651	168.947	154.685
BL_pl	K3_pl	Ka_bn	309.267	160.404	161.279
BL_pl	K3_pl	Ka_pisc	305.608	156.583	159.595
BL_pl	K3_pl	Ka_pl	303.509	161.54	160.731
BL_pl	K3_pl	Ku_pisc	347.688	156.07	141.114
BL_pl	K3_pl	Ku_pl	351.169	157.557	138.68
BL_pl	K3_pl	ML_pl	132.65	232.901	127.934
BL_pl	K3_pl	To_bn	334.132	143.953	156.218
BL_pl	K3_pl	To_insct	333.001	144.792	152.856
BL_pl	K4_pisc	K4_pl	109.103	108.739	270.552
BL_pl	K4_pisc	KD_pisc	301.624	170.545	155.451
BL_pl	K4_pisc	KD_piscs	297.669	168.629	158.673
BL_pl	K4_pisc	KD_pl	295.914	169.94	153.377
BL_pl	K4_pisc	Ka_bn	316.117	162.906	159.345
BL_pl	K4_pisc	Ka_pisc	316.258	161.408	156.312
BL_pl	K4_pisc	Ka_pl	310.699	165.145	158.921
BL_pl	K4_pisc	Ku_pisc	352.95	157.45	139.428
BL_pl	K4_pisc	Ku_pl	356.287	158.54	137.115
BL_pl	K4_pisc	ML_pl	134.518	233.462	131.819
BL_pl	K4_pisc	To_bn	341.724	149.919	149.883
BL_pl	K4_pisc	To_insct	339.631	150.232	146.228
BL_pl	K4_pl	KD_pisc	299.639	169.047	147.79
BL_pl	K4_pl	KD_piscs	295.538	166.986	151.901
BL_pl	K4_pl	KD_pl	295.047	169.561	148.712
BL_pl	K4_pl	Ka_bn	313.434	160.682	154.822
BL_pl	K4_pl	Ka_pisc	311.989	157.6	152.517
BL_pl	K4_pl	Ka_pl	308.262	163.168	154.095
BL_pl	K4_pl	Ku_pisc	351.74	155.359	136.061
BL_pl	K4_pl	Ku_pl	355.07	156.443	133.673
BL_pl	K4_pl	ML_pl	132.009	231.158	129.844
BL_pl	K4_pl	To_bn	339.024	146.43	150.408
BL_pl	K4_pl	To_insct	336.893	146.705	147.411
BL_pl	KD_pisc	KD_piscs	59.3087	61.3336	477.958
BL_pl	KD_pisc	KD_pl	103.587	109.101	393.206
BL_pl	KD_pisc	Ka_bn	167.457	146.311	314.434
BL_pl	KD_pisc	Ka_pisc	167.087	144.707	314.883
BL_pl	KD_pisc	Ka_pl	162.29	148.604	316.319
BL_pl	KD_pisc	Ku_pisc	244.406	177.352	243.473
BL_pl	KD_pisc	Ku_pl	246.039	176.151	243.759
BL_pl	KD_pisc	ML_pl	119.1	352.098	118.361
BL_pl	KD_pisc	To_bn	282.975	215.029	178.862
BL_pl	KD_pisc	To_insct	281.616	215.941	174.134
BL_pl	KD_piscs	KD_pl	101.318	104.806	401.386
BL_pl	KD_piscs	Ka_bn	168.309	145.223	317.868
BL_pl	KD_piscs	Ka_pisc	168.714	144.394	317.425
BL_pl	KD_piscs	Ka_pl	162.734	147.109	320.67
BL_pl	KD_piscs	Ku_pisc	242.601	174.044	248.594
BL_pl	KD_piscs	Ku_pl	244.72	173.329	247.708
BL_pl	KD_piscs	ML_pl	119.079	349.193	120.167
BL_pl	KD_piscs	To_bn	281.203	211.385	184.214
BL_pl	KD_piscs	To_insct	280.173	212.627	178.621
BL_pl	KD_pl	Ka_bn	172.368	145.95	317.98
BL_pl	KD_pl	Ka_pisc	174.05	146.398	318.235
BL_pl	KD_pl	Ka_pl	165.51	146.551	319.79
BL_pl	KD_pl	Ku_pisc	246.13	173.476	235.341
BL_pl	KD_pl	Ku_pl	248.634	173.146	235.367
BL_pl	KD_pl	ML_pl	118.027	344.378	119.9
BL_pl	KD_pl	To_bn	283.169	210.19	180.643
BL_pl	KD_pl	To_insct	281.734	211.027	176.254
BL_pl	Ka_bn	Ka_pisc	88.1977	86.858	452.671
BL_pl	Ka_bn	Ka_pl	102.033	109.453	425.932
BL_pl	Ka_bn	Ku_pisc	240.922	195.092	242.289
BL_pl	Ka_bn	Ku_pl	242.448	194.534	241.696
BL_pl	Ka_bn	ML_pl	119.287	373.375	121.373
BL_pl	Ka_bn	To_bn	235.319	189.822	252.83
BL_pl	Ka_bn	To_insct	230.71	187.621	252.359
BL_pl	Ka_pisc	Ka_pl	98.3582	107.117	429.571
BL_pl	Ka_pisc	Ku_pisc	237.479	192.957	237.963
BL_pl	Ka_pisc	Ku_pl	238.793	192.186	237.36
BL_pl	Ka_pisc	ML_pl	117.361	373.122	120.087
BL_pl	Ka_pisc	To_bn	230.819	187.148	251.063
BL_pl	Ka_pisc	To_insct	226.152	184.889	251.273
BL_pl	Ka_pl	Ku_pisc	241.598	187.435	249.595
BL_pl	Ka_pl	Ku_pl	243.47	187.222	249.484
BL_pl	Ka_pl	ML_pl	118.583	365.425	121.504
BL_pl	Ka_pl	To_bn	235.882	183.346	254.488
BL_pl	Ka_pl	To_insct	232.213	182.086	252.939
BL_pl	Ku_pisc	Ku_pl	39.4189	37.1717	575.194
BL_pl	Ku_pisc	ML_pl	109.01	403.54	109.737
BL_pl	Ku_pisc	To_bn	243.376	242.406	206.246
BL_pl	Ku_pisc	To_insct	242.252	243.822	203.411
BL_pl	Ku_pl	ML_pl	109.871	406.968	109.51
BL_pl	Ku_pl	To_bn	241.383	242.667	206.539
BL_pl	Ku_pl	To_insct	239.927	243.751	203.423
BL_pl	ML_pl	To_bn	406.705	110.35	113.187
BL_pl	ML_pl	To_insct	404.159	110.034	113.414
BL_pl	To_bn	To_insct	50.4444	52.7106	506.665
DV_bn	DV_pl	K3_pisc	198.985	154.676	195.98
DV_bn	DV_pl	K3_pl	189.417	151.877	193.908
DV_bn	DV_pl	K4_pisc	195.975	146.546	192.563
DV_bn	DV_pl	K4_pl	186.084	144.585	194.456
DV_bn	DV_pl	KD_pisc	346.96	145.666	163.12
DV_bn	DV_pl	KD_piscs	341.31	149.019	164.327
DV_bn	DV_pl	KD_pl	340.419	152.466	163.929
DV_bn	DV_pl	Ka_bn	343.351	153.844	154.826
DV_bn	DV_pl	Ka_pisc	342.947	152.941	154.119
DV_bn	DV_pl	Ka_pl	341.929	155.452	156.446
DV_bn	DV_pl	Ku_pisc	388.321	147.998	150.548
DV_bn	DV_pl	Ku_pl	392.306	148.967	150.128
DV_bn	DV_pl	ML_pl	202.341	155.536	194.167
DV_bn	DV_pl	To_bn	362.394	162.356	143.535
DV_bn	DV_pl	To_insct	363.044	161.345	147.029
DV_bn	K3_pisc	K3_pl	84.129	90.8974	369.872
DV_bn	K3_pisc	K4_pisc	80.9562	75.4571	364.253
DV_bn	K3_pisc	K4_pl	110.971	113.533	307.379
DV_bn	K3_pisc	KD_pisc	299.619	147.856	212.114
DV_bn	K3_pisc	KD_piscs	293.357	150.659	214.738
DV_bn	K3_pisc	KD_pl	295.08	156.847	207.222
DV_bn	K3_pisc	Ka_bn	298.791	158.178	199.683
DV_bn	K3_pisc	Ka_pisc	296.987	156.988	195.377
DV_bn	K3_pisc	Ka_pl	300.014	161.845	200.191
DV_bn	K3_pisc	Ku_pisc	340.1	149.859	189.26
DV_bn	K3_pisc	Ku_pl	345.941	152.73	188.425
DV_bn	K3_pisc	ML_pl	181.961	179.442	227.297
DV_bn	K3_pisc	To_bn	314.126	163.892	182.833
DV_bn	K3_pisc	To_insct	316.989	164.41	184.582
DV_bn	K3_pl	K4_pisc	107.306	95.7065	326.181
DV_bn	K3_pl	K4_pl	113.372	109.834	306.115
DV_bn	K3_pl	KD_pisc	299.437	141.137	199.799
DV_bn	K3_pl	KD_piscs	292.836	143.6	201.775
DV_bn	K3_pl	KD_pl	294.58	149.81	195.679
DV_bn	K3_pl	Ka_bn	299.813	153.376	191.983
DV_bn	K3_pl	Ka_pisc	295.661	149.838	190.248
DV_bn	K3_pl	Ka_pl	298.758	154.766	194.035
DV_bn	K3_pl	Ku_pisc	342.04	144.087	174.559
DV_bn	K3_pl	Ku_pl	347.695	146.773	173.344
DV_bn	K3_pl	ML_pl	183.058	173.893	221.117
DV_bn	K3_pl	To_bn	318.557	161.513	179.142
DV_bn	K3_pl	To_insct	321.772	162.383	180.969
DV_bn	K4_pisc	K4_pl	99.9981	107.928	325.578
DV_bn	K4_pisc	KD_pisc	294.287	148.916	203.646
DV_bn	K4_pisc	KD_piscs	288.838	152.471	204.982
DV_bn	K4_pisc	KD_pl	288.097	155.857	199.105
DV_bn	K4_pisc	Ka_bn	290.017	155.844	189.147
DV_bn	K4_pisc	Ka_pisc	290.302	154.486	185.902
DV_bn	K4_pisc	Ka_pl	290.622	158.792	192.678
DV_bn	K4_pisc	Ku_pisc	334.214	150.827	176.049
DV_bn	K4_pisc	Ku_pl	339.501	152.935	174.799
DV_bn	K4_pisc	ML_pl	172.549	176.167	226.367
DV_bn	K4_pisc	To_bn	310.35	170.439	174.719
DV_bn	K4_pisc	To_insct	312.782	171.429	175.262
DV_bn	K4_pl	KD_pisc	299.978	146.728	194.732
DV_bn	K4_pl	KD_piscs	294.1	149.853	196.615
DV_bn	K4_pl	KD_pl	294.338	154.219	193.337
DV_bn	K4_pl	Ka_bn	295.901	153.956	185.146
DV_bn	K4_pl	Ka_pisc	293.94	150.353	181.79
DV_bn	K4_pl	Ka_pl	296.19	156.587	188.075
DV_bn	K4_pl	Ku_pisc	338.504	146.075	169.885
DV_bn	K4_pl	Ku_pl	343.069	147.46	167.89
DV_bn	K4_pl	ML_pl	173.926	169.848	221.933
DV_bn	K4_pl	To_bn	313.777	165.877	175.061
DV_bn	K4_pl	To_insct	315.623	166.281	176.534
DV_bn	KD_pisc	KD_piscs	53.7447	62.7466	559.703
DV_bn	KD_pisc	KD_pl	97.0101	110.35	467.725
DV_bn	KD_pisc	Ka_bn	148.491	158.886	374.599
DV_bn	KD_pisc	Ka_pisc	145.797	155.933	372.633
DV_bn	KD_pisc	Ka_pl	144.789	158.373	374.631
DV_bn	KD_pisc	Ku_pisc	236.227	194.325	307.46
DV_bn	KD_pisc	Ku_pl	238.419	192.805	308.723
DV_bn	KD_pisc	ML_pl	144.641	295.935	214.155
DV_bn	KD_pisc	To_bn	246.88	243.415	212.479
DV_bn	KD_pisc	To_insct	250.313	245.053	213.172
DV_bn	KD_piscs	KD_pl	99.3672	103.705	472.899
DV_bn	KD_piscs	Ka_bn	154.121	155.623	374.824
DV_bn	KD_piscs	Ka_pisc	152.717	153.96	372.338
DV_bn	KD_piscs	Ka_pl	150.241	154.932	376.286
DV_bn	KD_piscs	Ku_pisc	239.458	189.105	310.34
DV_bn	KD_piscs	Ku_pl	242.191	188.126	310.256
DV_bn	KD_piscs	ML_pl	150.045	291.889	214.199
DV_bn	KD_piscs	To_bn	249.761	237.386	215.08
DV_bn	KD_piscs	To_insct	253.622	239.452	214.838
DV_bn	KD_pl	Ka_bn	155.289	153.367	372.57
DV_bn	KD_pl	Ka_pisc	156.638	153.783	370.956
DV_bn	KD_pl	Ka_pl	150.608	151.712	374.283
DV_bn	KD_pl	Ku_pisc	242.869	187.409	296.399
DV_bn	KD_pl	Ku_pl	245.773	186.6	297.02
DV_bn	KD_pl	ML_pl	150.698	288.616	214.771
DV_bn	KD_pl	To_bn	250.411	234.903	210.684
DV_bn	KD_pl	To_insct	253.928	236.626	212.097
DV_bn	Ka_bn	Ka_pisc	89.1376	88.6391	508.67
DV_bn	Ka_bn	Ka_pl	103.553	106.583	478.195
DV_bn	Ka_bn	Ku_pisc	252.69	199.884	294.501
DV_bn	Ka_bn	Ku_pl	254.758	198.693	294.295
DV_bn	Ka_bn	ML_pl	160.799	300.292	201.332
DV_bn	Ka_bn	To_bn	220.429	205.761	279.408
DV_bn	Ka_bn	To_insct	219.311	203.148	283.169
DV_bn	Ka_pisc	Ka_pl	99.7135	103.242	480.973
DV_bn	Ka_pisc	Ku_pisc	251.372	199.348	291.259
DV_bn	Ka_pisc	Ku_pl	253.148	197.864	290.983
DV_bn	Ka_pisc	ML_pl	159.451	300.324	199.068
DV_bn	Ka_pisc	To_bn	218.095	204.171	278.604
DV_bn	Ka_pisc	To_insct	216.706	201.287	282.84
DV_bn	Ka_pl	Ku_pisc	251.621	195.13	302.213
DV_bn	Ka_pl	Ku_pl	254.094	194.342	302.628
DV_bn	Ka_pl	ML_pl	159.655	296.25	203.398
DV_bn	Ka_pl	To_bn	220.086	203.174	283.205
DV_bn	Ka_pl	To_insct	220.101	201.695	285.402
DV_bn	Ku_pisc	Ku_pl	38.698	35.6818	643.002
DV_bn	Ku_pisc	ML_pl	145.428	335.447	188.681
DV_bn	Ku_pisc	To_bn	226.683	265.598	232.157
DV_bn	Ku_pisc	To_insct	228.892	267.143	233.043
DV_bn	Ku_pl	ML_pl	145.682	338.829	188.834
DV_bn	Ku_pl	To_bn	224.861	266.785	232.935
DV_bn	Ku_pl	To_insct	226.718	267.978	233.518
DV_bn	ML_pl	To_bn	321.68	170.932	175.819
DV_bn	ML_pl	To_insct	321.721	169.208	180.333
DV_bn	To_bn	To_insct	54.8601	53.1985	539.711
DV_pl	K3_pisc	K3_pl	83.2424	90.7389	327.682
DV_pl	K3_pisc	K4_pisc	79.6607	78.3522	323.065
DV_pl	K3_pisc	K4_pl	106.039	116.48	262.555
DV_pl	K3_pisc	KD_pisc	318.553	140.702	189.15
DV_pl	K3_pisc	KD_piscs	312.579	141.817	192.062
DV_pl	K3_pisc	KD_pl	317.875	147.241	188.12
DV_pl	K3_pisc	Ka_bn	328.533	145.863	188.655
DV_pl	K3_pisc	Ka_pisc	327.773	145.697	185.393
DV_pl	K3_pisc	Ka_pl	326.8	146.535	186.208
DV_pl	K3_pisc	Ku_pisc	367.1	137.428	175.11
DV_pl	K3_pisc	Ku_pl	372.187	138.468	173.521
DV_pl	K3_pisc	ML_pl	184.975	180.273	190.853
DV_pl	K3_pisc	To_bn	349.307	137.649	175.823
DV_pl	K3_pisc	To_insct	348.814	139.314	174.215
DV_pl	K3_pl	K4_pisc	107.22	99.038	285.43
DV_pl	K3_pl	K4_pl	110.583	114.15	262.66
DV_pl	K3_pl	KD_pisc	320.675	135.609	178.461
DV_pl	K3_pl	KD_piscs	314.65	136.674	181.013
DV_pl	K3_pl	KD_pl	318.326	140.477	176.85
DV_pl	K3_pl	Ka_bn	329.089	139.558	179.451
DV_pl	K3_pl	Ka_pisc	324.864	135.927	177.643
DV_pl	K3_pl	Ka_pl	326.628	139.502	180.097
DV_pl	K3_pl	Ku_pisc	372.169	133.553	162.306
DV_pl	K3_pl	Ku_pl	377.367	134.704	160.633
DV_pl	K3_pl	ML_pl	187.455	175.46	185.409
DV_pl	K3_pl	To_bn	353.045	134.256	171.116
DV_pl	K3_pl	To_insct	353.645	137.014	170.329
DV_pl	K4_pisc	K4_pl	97.2253	109.009	276.788
DV_pl	K4_pisc	KD_pisc	316.109	139.06	178.631
DV_pl	K4_pisc	KD_piscs	310.966	140.815	180.273
DV_pl	K4_pisc	KD_pl	312.994	143.129	177.165
DV_pl	K4_pisc	Ka_bn	324.002	142.719	177.615
DV_pl	K4_pisc	Ka_pisc	325.045	143.174	175.129
DV_pl	K4_pisc	Ka_pl	321.521	143.386	178.059
DV_pl	K4_pisc	Ku_pisc	367.1	137.06	162.058
DV_pl	K4_pisc	Ku_pl	372.229	137.598	160.65
DV_pl	K4_pisc	ML_pl	177.347	174.166	186.943
DV_pl	K4_pisc	To_bn	349.765	144.723	167.654
DV_pl	K4_pisc	To_insct	348.227	146.118	164.227
DV_pl	K4_pl	KD_pisc	324.249	135.553	168.398
DV_pl	K4_pl	KD_piscs	318.79	136.991	170.699
DV_pl	K4_pl	KD_pl	320.881	139.367	169.273
DV_pl	K4_pl	Ka_bn	329.806	136.856	169.638
DV_pl	K4_pl	Ka_pisc	328.78	135.241	167.216
DV_pl	K4_pl	Ka_pl	328.061	138.258	170.533
DV_pl	K4_pl	Ku_pisc	373.996	131.011	154.597
DV_pl	K4_pl	Ku_pl	379.099	131.522	153.14
DV_pl	K4_pl	ML_pl	181.6	167.023	181.686
DV_pl	K4_pl	To_bn	353.928	136.771	164.606
DV_pl	K4_pl	To_insct	351.504	137.28	161.808
DV_pl	KD_pisc	KD_piscs	53.7722	60.6283	542.276
DV_pl	KD_pisc	KD_pl	98.9202	106.271	452.181
DV_pl	KD_pisc	Ka_bn	155.051	150.666	364.092
DV_pl	KD_pisc	Ka_pisc	152.683	148.239	362.453
DV_pl	KD_pisc	Ka_pl	152.865	151.622	365.641
DV_pl	KD_pisc	Ku_pisc	234.911	179.045	288.875
DV_pl	KD_pisc	Ku_pl	237.932	177.016	290.966
DV_pl	KD_pisc	ML_pl	136.542	311.266	190.27
DV_pl	KD_pisc	To_bn	264.583	225.932	213.191
DV_pl	KD_pisc	To_insct	265.07	229.208	210.938
DV_pl	KD_piscs	KD_pl	99.8787	100.373	458.102
DV_pl	KD_piscs	Ka_bn	159.307	148.12	365.034
DV_pl	KD_piscs	Ka_pisc	158.219	146.972	362.865
DV_pl	KD_piscs	Ka_pl	156.367	148.321	367.437
DV_pl	KD_piscs	Ku_pisc	236.914	174.833	292.762
DV_pl	KD_piscs	Ku_pl	240.528	173.397	293.56
DV_pl	KD_piscs	ML_pl	139.812	307.485	190.579
DV_pl	KD_piscs	To_bn	265.705	220.26	216.15
DV_pl	KD_piscs	To_insct	266.531	223.876	212.874
DV_pl	KD_pl	Ka_bn	159.947	149.173	366.089
DV_pl	KD_pl	Ka_pisc	161.866	150.358	365.046
DV_pl	KD_pl	Ka_pl	155.525	147.729	368.061
DV_pl	KD_pl	Ku_pisc	238.091	174.759	280.443
DV_pl	KD_pl	Ku_pl	242.278	173.896	282.348
DV_pl	KD_pl	ML_pl	139.051	306.776	193.716
DV_pl	KD_pl	To_bn	265.753	221.081	215.057
DV_pl	KD_pl	To_insct	265.791	223.909	212.991
DV_pl	Ka_bn	Ka_pisc	88.8635	88.5601	507.413
DV_pl	Ka_bn	Ka_pl	105.686	108.728	479.346
DV_pl	Ka_bn	Ku_pisc	243.944	192.314	284.715
DV_pl	Ka_bn	Ku_pl	247.032	191.176	285.529
DV_pl	Ka_bn	ML_pl	145.448	324.412	187.227
DV_pl	Ka_bn	To_bn	229.22	195.539	287.581
DV_pl	Ka_bn	To_insct	225.884	195.131	289.125
DV_pl	Ka_pisc	Ka_pl	101.757	105.103	481.839
DV_pl	Ka_pisc	Ku_pisc	239.99	189.051	278.748
DV_pl	Ka_pisc	Ku_pl	242.576	187.41	279.281
DV_pl	Ka_pisc	ML_pl	145.138	324.937	185.458
DV_pl	Ka_pisc	To_bn	224.824	191.744	284.572
DV_pl	Ka_pisc	To_insct	221.8	191.647	287.174
DV_pl	Ka_pl	Ku_pisc	242.258	187.233	292.101
DV_pl	Ka_pl	Ku_pl	245.788	186.537	293.575
DV_pl	Ka_pl	ML_pl	143.041	318.865	187.789
DV_pl	Ka_pl	To_bn	227.698	191.526	289.953
DV_pl	Ka_pl	To_insct	224.981	191.736	289.416
DV_pl	Ku_pisc	Ku_pl	39.5294	35.1244	641.284
DV_pl	Ku_pisc	ML_pl	129.255	357.037	171.186
DV_pl	Ku_pisc	To_bn	235.691	252.362	238.264
DV_pl	Ku_pisc	To_insct	234.572	254.623	235.821
DV_pl	Ku_pl	ML_pl	128.67	360.848	171.77
DV_pl	Ku_pl	To_bn	233.698	254.819	240.312
DV_pl	Ku_pl	To_insct	232.071	256.574	237.412
DV_pl	ML_pl	To_bn	351.593	141.787	166.977
DV_pl	ML_pl	To_insct	349.544	142.529	169.4
DV_pl	To_bn	To_insct	51.4431	54.287	555.115
K3_pisc	K3_pl	K4_pisc	122.789	128.333	70.1478
K3_pisc	K3_pl	K4_pl	176.447	95.1034	97.6526
K3_pisc	K3_pl	KD_pisc	458.857	87.5855	82.0016
K3_pisc	K3_pl	KD_piscs	451.685	89.3032	83.4762
K3_pisc	K3_pl	KD_pl	459.253	87.501	83.1642
K3_pisc	K3_pl	Ka_bn	471.425	86.7672	83.9597
K3_pisc	K3_pl	Ka_pisc	469.909	82.6513	84.8394
K3_pisc	K3_pl	Ka_pl	469.39	83.9791	85.1034
K3_pisc	K3_pl	Ku_pisc	519.413	82.4211	73.7417
K3_pisc	K3_pl	Ku_pl	525.602	82.2417	73.3673
K3_pisc	K3_pl	ML_pl	332.96	94.2895	93.6634
K3_pisc	K3_pl	To_bn	502.736	85.4913	84.1782
K3_pisc	K3_pl	To_insct	502.962	84.7743	83.1875
K3_pisc	K4_pisc	K4_pl	168.843	81.9557	101.96
K3_pisc	K4_pisc	KD_pisc	447.564	81.3154	71.2066
K3_pisc	K4_pisc	KD_piscs	440.522	83.1787	71.31
K3_pisc	K4_pisc	KD_pl	446.644	79.858	73.5635
K3_pisc	K4_pisc	Ka_bn	457.921	78.5496	71.2529
K3_pisc	K4_pisc	Ka_pisc	460.217	78.0713	71.3366
K3_pisc	K4_pisc	Ka_pl	457.325	77.2959	72.6218
K3_pisc	K4_pisc	Ku_pisc	505.997	75.0499	62.9116
K3_pisc	K4_pisc	Ku_pl	511.666	74.1731	62.5524
K3_pisc	K4_pisc	ML_pl	321.255	84.7403	86.1912
K3_pisc	K4_pisc	To_bn	487.525	79.779	69.5576
K3_pisc	K4_pisc	To_insct	489.234	80.2087	68.879
K3_pisc	K4_pl	KD_pisc	395.003	115.707	99.2242
K3_pisc	K4_pl	KD_piscs	387.736	117.345	100.026
K3_pisc	K4_pl	KD_pl	394.451	114.617	104.405
K3_pisc	K4_pl	Ka_bn	403.928	111.501	101.891
K3_pisc	K4_pl	Ka_pisc	404.683	109.482	102.441
K3_pisc	K4_pl	Ka_pl	403.744	110.66	103.666
K3_pisc	K4_pl	Ku_pisc	449.732	103.746	89.992
K3_pisc	K4_pl	Ku_pl	455.342	102.811	89.6479
K3_pisc	K4_pl	ML_pl	268.494	118.982	122.361
K3_pisc	K4_pl	To_bn	431.638	109.601	103.224
K3_pisc	K4_pl	To_insct	432.555	109.238	103.274
K3_pisc	KD_pisc	KD_piscs	52.6224	61.5129	490.192
K3_pisc	KD_pisc	KD_pl	105.46	104.979	410.06
K3_pisc	KD_pisc	Ka_bn	161.664	150.22	322.058
K3_pisc	KD_pisc	Ka_pisc	157.66	143.654	319.888
K3_pisc	KD_pisc	Ka_pl	161.644	149.458	325.235
K3_pisc	KD_pisc	Ku_pisc	247.657	180.675	254.407
K3_pisc	KD_pisc	Ku_pl	250.851	176.925	257.515
K3_pisc	KD_pisc	ML_pl	171.898	303.337	174.724
K3_pisc	KD_pisc	To_bn	278.305	231.287	180.5
K3_pisc	KD_pisc	To_insct	279.968	232.068	180.445
K3_pisc	KD_piscs	KD_pl	107.647	98.2763	415.449
K3_pisc	KD_piscs	Ka_bn	167.176	146.898	322.354
K3_pisc	KD_piscs	Ka_pisc	164.427	141.588	319.709
K3_pisc	KD_piscs	Ka_pl	166.381	145.361	326.52
K3_pisc	KD_piscs	Ku_pisc	250.327	175.214	257.23
K3_pisc	KD_piscs	Ku_pl	254.416	172.36	259.327
K3_pisc	KD_piscs	ML_pl	176.043	298.411	173.912
K3_pisc	KD_piscs	To_bn	280.078	224.404	182.28
K3_pisc	KD_piscs	To_insct	281.882	225.326	180.968
K3_pisc	KD_pl	Ka_bn	163.585	153.586	329.011
K3_pisc	KD_pl	Ka_pisc	163.194	149.959	327.07
K3_pisc	KD_pl	Ka_pl	161.323	150.419	332.855
K3_pisc	KD_pl	Ku_pisc	244.122	177.807	249.388
K3_pisc	KD_pl	Ku_pl	248.673	175.415	252.375
K3_pisc	KD_pl	ML_pl	168.288	299.637	179.876
K3_pisc	KD_pl	To_bn	274.09	228.745	184.173
K3_pisc	KD_pl	To_insct	276.256	230.029	185.098
K3_pisc	Ka_bn	Ka_pisc	88.7118	86.1117	464.15
K3_pisc	Ka_bn	Ka_pl	107.223	106.469	436.744
K3_pisc	Ka_bn	Ku_pisc	242.965	186.99	243.238
K3_pisc	Ka_bn	Ku_pl	247.299	185.197	246.395
K3_pisc	Ka_bn	ML_pl	175.868	318.485	172.733
K3_pisc	Ka_bn	To_bn	238.117	203.747	255.484
K3_pisc	Ka_bn	To_insct	235.283	200.058	258.334
K3_pisc	Ka_pisc	Ka_pl	100.616	102.463	440.173
K3_pisc	Ka_pisc	Ku_pisc	237.046	183.944	238.179
K3_pisc	Ka_pisc	Ku_pl	240.972	181.743	241.309
K3_pisc	Ka_pisc	ML_pl	170.585	316.324	169.397
K3_pisc	Ka_pisc	To_bn	232.563	201.046	254.116
K3_pisc	Ka_pisc	To_insct	228.764	196.392	256.589
K3_pisc	Ka_pl	Ku_pisc	241.203	185.22	253.92
K3_pisc	Ka_pl	Ku_pl	245.521	183.412	257.208
K3_pisc	Ka_pl	ML_pl	171.421	314.681	174.293
K3_pisc	Ka_pl	To_bn	233.465	199.446	257.982
K3_pisc	Ka_pl	To_insct	231.327	196.454	258.599
K3_pisc	Ku_pisc	Ku_pl	42.5128	36.1445	606.78
K3_pisc	Ku_pisc	ML_pl	158.413	353.914	161.06
K3_pisc	Ku_pisc	To_bn	238.313	255.273	205.137
K3_pisc	Ku_pisc	To_insct	238.891	255.846	203.761
K3_pisc	Ku_pl	ML_pl	156.421	358.328	162.761
K3_pisc	Ku_pl	To_bn	234.998	258.332	207.984
K3_pisc	Ku_pl	To_insct	235.322	258.651	206.585
K3_pisc	ML_pl	To_bn	343.46	166.152	152.204
K3_pisc	ML_pl	To_insct	341.197	162.65	154.179
K3_pisc	To_bn	To_insct	52.0159	51.073	516.363
K3_pl	K4_pisc	K4_pl	134.63	108.478	125.933
K3_pl	K4_pisc	KD_pisc	416.078	101.774	98.0733
K3_pl	K4_pisc	KD_piscs	409.267	103.645	98.4083
K3_pl	K4_pisc	KD_pl	413.278	99.6525	98.55
K3_pl	K4_pisc	Ka_bn	423.824	100.304	95.5197
K3_pl	K4_pisc	Ka_pisc	423.478	101.34	92.9619
K3_pl	K4_pisc	Ka_pl	422.208	101.351	95.8689
K3_pl	K4_pisc	Ku_pisc	474.87	91.9026	88.6673
K3_pl	K4_pisc	Ku_pl	480.661	90.9488	88.4298
K3_pl	K4_pisc	ML_pl	288.831	109.759	112.004
K3_pl	K4_pisc	To_bn	450.97	101.49	90.8183
K3_pl	K4_pisc	To_insct	452.029	101.022	89.4895
K3_pl	K4_pl	KD_pisc	397.087	109.094	99.0194
K3_pl	K4_pl	KD_piscs	390.323	111.011	100.324
K3_pl	K4_pl	KD_pl	395.669	108.354	103.334
K3_pl	K4_pl	Ka_bn	403.705	106.524	99.4267
K3_pl	K4_pl	Ka_pisc	401.985	106.186	97.5017
K3_pl	K4_pl	Ka_pl	402.031	107.514	99.7112
K3_pl	K4_pl	Ku_pisc	455.56	97.6003	92.7489
K3_pl	K4_pl	Ku_pl	461.236	96.5314	92.4701
K3_pl	K4_pl	ML_pl	268.726	115.94	120.114
K3_pl	K4_pl	To_bn	430.313	106.433	99.6065
K3_pl	K4_pl	To_insct	430.976	105.57	99.4032
K3_pl	KD_pisc	KD_piscs	52.4499	61.0972	495.603
K3_pl	KD_pisc	KD_pl	105.55	106.316	415.733
K3_pl	KD_pisc	Ka_bn	161.698	153.024	327.915
K3_pl	KD_pisc	Ka_pisc	155.462	149.255	323.514
K3_pl	KD_pisc	Ka_pl	158.287	152.811	327.7
K3_pl	KD_pisc	Ku_pisc	249.319	178.427	261.264
K3_pl	KD_pisc	Ku_pl	253.255	175.224	265.114
K3_pl	KD_pisc	ML_pl	167.476	303.733	176.082
K3_pl	KD_pisc	To_bn	278.298	235.473	186.412
K3_pl	KD_pisc	To_insct	280.561	236.571	186.956
K3_pl	KD_piscs	KD_pl	107.295	99.4139	420.923
K3_pl	KD_piscs	Ka_bn	166.519	149.3	327.808
K3_pl	KD_piscs	Ka_pisc	161.53	146.778	322.923
K3_pl	KD_piscs	Ka_pl	162.638	148.617	328.888
K3_pl	KD_piscs	Ku_pisc	251.865	172.906	264.026
K3_pl	KD_piscs	Ku_pl	256.624	170.526	266.793
K3_pl	KD_piscs	ML_pl	171.464	298.978	175.441
K3_pl	KD_piscs	To_bn	279.649	228.408	188.01
K3_pl	KD_piscs	To_insct	282.096	229.69	187.341
K3_pl	KD_pl	Ka_bn	161.481	153.057	331.535
K3_pl	KD_pl	Ka_pisc	159.078	152.446	327.581
K3_pl	KD_pl	Ka_pl	156.643	151.254	332.803
K3_pl	KD_pl	Ku_pisc	245.771	174.221	254.906
K3_pl	KD_pl	Ku_pl	250.51	171.821	258.081
K3_pl	KD_pl	ML_pl	162.953	297.821	179.022
K3_pl	KD_pl	To_bn	275.132	232.759	189.914
K3_pl	KD_pl	To_insct	277.689	234.153	191.23
K3_pl	Ka_bn	Ka_pisc	86.7327	89.1282	464.979
K3_pl	Ka_bn	Ka_pl	105.35	108.528	437.679
K3_pl	Ka_bn	Ku_pisc	244.887	182.12	247.197
K3_pl	Ka_bn	Ku_pl	249.817	180.626	250.949
K3_pl	Ka_bn	ML_pl	171.347	316.068	171.18
K3_pl	Ka_bn	To_bn	240.497	206.753	260.839
K3_pl	Ka_bn	To_insct	238.008	203.206	264.035
K3_pl	Ka_pisc	Ka_pl	101.624	102.407	438.992
K3_pl	Ka_pisc	Ku_pisc	242.622	177.967	241.031
K3_pl	Ka_pisc	Ku_pl	247.14	176.061	244.753
K3_pl	Ka_pisc	ML_pl	169.677	312.496	166.433
K3_pl	Ka_pisc	To_bn	238.205	202.418	257.836
K3_pl	Ka_pisc	To_insct	234.914	198.069	260.818
K3_pl	Ka_pl	Ku_pisc	245.214	178.646	256.174
K3_pl	Ka_pl	Ku_pl	250.278	177.287	260.209
K3_pl	Ka_pl	ML_pl	169.622	311.156	171.632
K3_pl	Ka_pl	To_bn	238.789	201.585	262.469
K3_pl	Ka_pl	To_insct	237.123	198.861	263.558
K3_pl	Ku_pisc	Ku_pl	41.3549	34.7915	614.302
K3_pl	Ku_pisc	ML_pl	150.222	354.599	161.776
K3_pl	Ku_pisc	To_bn	236.111	262.343	212.12
K3_pl	Ku_pisc	To_insct	236.66	262.575	210.715
K3_pl	Ku_pl	ML_pl	148.359	359.307	163.771
K3_pl	Ku_pl	To_bn	232.532	265.331	214.897
K3_pl	Ku_pl	To_insct	232.846	265.329	213.487
K3_pl	ML_pl	To_bn	345.038	166.999	154.332
K3_pl	ML_pl	To_insct	343.391	163.857	156.922
K3_pl	To_bn	To_insct	53.8314	52.6147	519.492
K4_pisc	K4_pl	KD_pisc	418.011	102.616	96.2449
K4_pisc	K4_pl	KD_piscs	411.1	102.599	97.1733
K4_pisc	K4_pl	KD_pl	414.877	101.291	97.4458
K4_pisc	K4_pl	Ka_bn	424.385	97.7994	95.9922
K4_pisc	K4_pl	Ka_pisc	426.445	96.3251	96.6494
K4_pisc	K4_pl	Ka_pl	422.563	99.0737	96.9406
K4_pisc	K4_pl	Ku_pisc	474.442	89.8909	88.7164
K4_pisc	K4_pl	Ku_pl	479.93	89.1494	87.9536
K4_pisc	K4_pl	ML_pl	281.844	111.745	113.471
K4_pisc	K4_pl	To_bn	456.413	93.8417	98.7457
K4_pisc	K4_pl	To_insct	457.356	93.0661	99.4857
K4_pisc	KD_pisc	KD_piscs	52.9745	59.8683	496.084
K4_pisc	KD_pisc	KD_pl	104.4	106.209	413.587
K4_pisc	KD_pisc	Ka_bn	159.189	149.179	325.655
K4_pisc	KD_pisc	Ka_pisc	157.463	143.984	324.224
K4_pisc	KD_pisc	Ka_pl	157.771	150.876	328.569
K4_pisc	KD_pisc	Ku_pisc	247.092	176.22	258.493
K4_pisc	KD_pisc	Ku_pl	251.041	173.363	261.654
K4_pisc	KD_pisc	ML_pl	162.463	306.609	176.728
K4_pisc	KD_pisc	To_bn	276.597	227.876	191.355
K4_pisc	KD_pisc	To_insct	279.055	228.643	191.455
K4_pisc	KD_piscs	KD_pl	105.174	100.09	419.479
K4_pisc	KD_piscs	Ka_bn	162.933	146.081	326.296
K4_pisc	KD_piscs	Ka_pisc	162.277	141.957	324.233
K4_pisc	KD_piscs	Ka_pl	160.782	147.045	330.214
K4_pisc	KD_piscs	Ku_pisc	248.422	171.156	261.702
K4_pisc	KD_piscs	Ku_pl	253.028	168.957	263.625
K4_pisc	KD_piscs	ML_pl	164.56	301.684	175.816
K4_pisc	KD_piscs	To_bn	277.215	221.823	194.135
K4_pisc	KD_piscs	To_insct	279.741	222.658	192.942
K4_pisc	KD_pl	Ka_bn	162.773	151.05	331.311
K4_pisc	KD_pl	Ka_pisc	163.446	148.255	329.398
K4_pisc	KD_pl	Ka_pl	158.564	149.957	334.174
K4_pisc	KD_pl	Ku_pisc	245.434	172.976	252.176
K4_pisc	KD_pl	Ku_pl	250.219	170.955	254.806
K4_pisc	KD_pl	ML_pl	158.166	300.143	177.528
K4_pisc	KD_pl	To_bn	272.756	222.468	192.868
K4_pisc	KD_pl	To_insct	275.916	223.938	194.299
K4_pisc	Ka_bn	Ka_pisc	89.1026	85.5689	468.609
K4_pisc	Ka_bn	Ka_pl	104.643	107.739	439.721
K4_pisc	Ka_bn	Ku_pisc	242.59	181.43	248.042
K4_pisc	Ka_bn	Ku_pl	247.103	179.946	250.736
K4_pisc	Ka_bn	ML_pl	165.347	320.117	171.427
K4_pisc	Ka_bn	To_bn	236.585	199.088	265.15
K4_pisc	Ka_bn	To_insct	234.033	194.901	267.843
K4_pisc	Ka_pisc	Ka_pl	98.8655	105.496	443.337
K4_pisc	Ka_pisc	Ku_pisc	238.252	180.296	244.183
K4_pisc	Ka_pisc	Ku_pl	242.471	178.518	246.926
K4_pisc	Ka_pisc	ML_pl	162.1	320.321	169.024
K4_pisc	Ka_pisc	To_bn	229.822	196.117	263.152
K4_pisc	Ka_pisc	To_insct	226.459	191.119	265.786
K4_pisc	Ka_pl	Ku_pisc	242.377	177.308	256.924
K4_pisc	Ka_pl	Ku_pl	246.914	175.849	259.971
K4_pisc	Ka_pl	ML_pl	163.976	315.569	172.804
K4_pisc	Ka_pl	To_bn	235.249	194.577	266.803
K4_pisc	Ka_pl	To_insct	233.683	191.376	267.776
K4_pisc	Ku_pisc	Ku_pl	41.7427	35.5123	607.611
K4_pisc	Ku_pisc	ML_pl	145.093	357.687	161.74
K4_pisc	Ku_pisc	To_bn	230.283	249.659	212.345
K4_pisc	Ku_pisc	To_insct	230.158	248.819	211.055
K4_pisc	Ku_pl	ML_pl	143.044	361.916	162.971
K4_pisc	Ku_pl	To_bn	226.777	252.454	214.788
K4_pisc	Ku_pl	To_insct	226.578	251.539	213.559
K4_pisc	ML_pl	To_bn	349.906	158.472	158.573
K4_pisc	ML_pl	To_insct	347.797	154.705	160.921
K4_pisc	To_bn	To_insct	53.7939	52.0752	527.522
K4_pl	KD_pisc	KD_piscs	52.7288	60.5679	502.209
K4_pl	KD_pisc	KD_pl	103.091	107.425	418.649
K4_pl	KD_pisc	Ka_bn	156.571	151.152	329.508
K4_pl	KD_pisc	Ka_pisc	153.423	146.709	326.656
K4_pl	KD_pisc	Ka_pl	153.568	150.939	330.836
K4_pl	KD_pisc	Ku_pisc	244.428	178.373	261.943
K4_pl	KD_pisc	Ku_pl	248.706	175.825	265.433
K4_pl	KD_pisc	ML_pl	154.694	306.724	175.272
K4_pl	KD_pisc	To_bn	272.089	234.197	192.887
K4_pl	KD_pisc	To_insct	274.037	235.959	192.477
K4_pl	KD_piscs	KD_pl	104.567	101.063	424.297
K4_pl	KD_piscs	Ka_bn	161.157	147.966	330.061
K4_pl	KD_piscs	Ka_pisc	159.09	144.605	326.587
K4_pl	KD_piscs	Ka_pl	157.765	147.364	332.737
K4_pl	KD_piscs	Ku_pisc	246.613	173.15	264.992
K4_pl	KD_piscs	Ku_pl	251.626	171.336	267.322
K4_pl	KD_piscs	ML_pl	157.784	301.947	174.508
K4_pl	KD_piscs	To_bn	273.386	227.817	195.341
K4_pl	KD_piscs	To_insct	275.497	229.744	193.733
K4_pl	KD_pl	Ka_bn	163.412	153.735	335.876
K4_pl	KD_pl	Ka_pisc	163.044	152.072	332.921
K4_pl	KD_pl	Ka_pl	158.16	151.273	337.694
K4_pl	KD_pl	Ku_pisc	245.603	175.229	255.726
K4_pl	KD_pl	Ku_pl	250.398	173.197	258.366
K4_pl	KD_pl	ML_pl	153.899	301.34	177.155
K4_pl	KD_pl	To_bn	269.994	227.952	193.564
K4_pl	KD_pl	To_insct	272.626	230.399	194.467
K4_pl	Ka_bn	Ka_pisc	86.7307	85.3284	468.045
K4_pl	Ka_bn	Ka_pl	103.078	105.848	439.963
K4_pl	Ka_bn	Ku_pisc	243.485	182.43	250.286
K4_pl	Ka_bn	Ku_pl	248.229	181.141	253.212
K4_pl	Ka_bn	ML_pl	160.722	318.889	168.566
K4_pl	Ka_bn	To_bn	233.833	202.489	263.808
K4_pl	Ka_bn	To_insct	230.948	199.506	266.169
K4_pl	Ka_pisc	Ka_pl	97.7997	101.973	441.947
K4_pl	Ka_pisc	Ku_pisc	240.309	180.462	245.592
K4_pl	Ka_pisc	Ku_pl	244.741	178.86	248.549
K4_pl	Ka_pisc	ML_pl	158.051	317.518	164.588
K4_pl	Ka_pisc	To_bn	228.875	199.256	261.548
K4_pl	Ka_pisc	To_insct	225.349	195.632	264.02
K4_pl	Ka_pl	Ku_pisc	243.744	178.992	259.851
K4_pl	Ka_pl	Ku_pl	248.596	177.81	263.213
K4_pl	Ka_pl	ML_pl	159.026	314.302	169.904
K4_pl	Ka_pl	To_bn	233.664	199.478	266.961
K4_pl	Ka_pl	To_insct	231.47	197.185	267.306
K4_pl	Ku_pisc	Ku_pl	42.5502	36.2985	609.593
K4_pl	Ku_pisc	ML_pl	141.459	358.1	159.272
K4_pl	Ku_pisc	To_bn	229.162	255.969	212.682
K4_pl	Ku_pisc	To_insct	229.09	256.667	211.445
K4_pl	Ku_pl	ML_pl	139.406	362.292	160.465
K4_pl	Ku_pl	To_bn	225.663	258.714	215.075
K4_pl	Ku_pl	To_insct	225.416	259.236	213.798
K4_pl	ML_pl	To_bn	347.564	158.217	153.502
K4_pl	ML_pl	To_insct	345.783	156.156	156.179
K4_pl	To_bn	To_insct	53.5227	53.3195	522.347
KD_pisc	KD_piscs	KD_pl	203.098	67.6729	79.2131
KD_pisc	KD_piscs	Ka_bn	341.668	62.0522	65.4436
KD_pisc	KD_piscs	Ka_pisc	342.931	64.0341	65.0976
KD_pisc	KD_piscs	Ka_pl	338.393	62.6292	67.8174
KD_pisc	KD_piscs	Ku_pisc	492.357	55.0673	63.3595
KD_pisc	KD_piscs	Ku_pl	494.194	56.2905	62.6875
KD_pisc	KD_piscs	ML_pl	495.368	59.4954	63.4513
KD_pisc	KD_piscs	To_bn	591.678	52.4201	61.0501
KD_pisc	KD_piscs	To_insct	594.431	52.6044	59.8718
KD_pisc	KD_pl	Ka_bn	256.519	113.543	117.1
KD_pisc	KD_pl	Ka_pisc	256.349	113.417	113.884
KD_pisc	KD_pl	Ka_pl	253.632	114.346	120.979
KD_pisc	KD_pl	Ku_pisc	410.806	108.65	104.973
KD_pisc	KD_pl	Ku_pl	412.303	109.535	104.487
KD_pisc	KD_pl	ML_pl	405.916	104.279	111.974
KD_pisc	KD_pl	To_bn	502.37	98.9502	105.635
KD_pisc	KD_pl	To_insct	504.798	98.8098	106.127
KD_pisc	Ka_bn	Ka_pisc	102.366	103.084	304.871
KD_pisc	Ka_bn	Ka_pl	124.931	128.783	282.424
KD_pisc	Ka_bn	Ku_pisc	325.83	168.472	150.615
KD_pisc	Ka_bn	Ku_pl	327.773	169.977	149.842
KD_pisc	Ka_bn	ML_pl	327.626	170.112	152.863
KD_pisc	Ka_bn	To_bn	373.889	114.509	218.258
KD_pisc	Ka_bn	To_insct	372.212	110.397	221.395
KD_pisc	Ka_pisc	Ka_pl	121.308	124.441	284.789
KD_pisc	Ka_pisc	Ku_pisc	326.752	168.54	148.844
KD_pisc	Ka_pisc	Ku_pl	328.697	170.046	148.273
KD_pisc	Ka_pisc	ML_pl	328.419	170.777	151.305
KD_pisc	Ka_pisc	To_bn	371.706	111.85	216.716
KD_pisc	Ka_pisc	To_insct	369.009	106.719	219.788
KD_pisc	Ka_pl	Ku_pisc	324.059	162.175	157.191
KD_pisc	Ka_pl	Ku_pl	326.303	163.98	156.958
KD_pisc	Ka_pl	ML_pl	327.002	165.719	154.578
KD_pisc	Ka_pl	To_bn	372.975	109.894	220.018
KD_pisc	Ka_pl	To_insct	373.07	107.554	222.213
KD_pisc	Ku_pisc	Ku_pl	40.3229	39.7097	530.933
KD_pisc	Ku_pisc	ML_pl	252.688	253.043	183.756
KD_pisc	Ku_pisc	To_bn	318.637	213.454	208.176
KD_pisc	Ku_pisc	To_insct	320.341	212.625	208.287
KD_pisc	Ku_pl	ML_pl	253.372	254.637	181.846
KD_pisc	Ku_pl	To_bn	317.954	213.372	207.167
KD_pisc	Ku_pl	To_insct	319.405	212.29	207.16
KD_pisc	ML_pl	To_bn	291.561	186.598	221.867
KD_pisc	ML_pl	To_insct	288.999	181.803	223.971
KD_pisc	To_bn	To_insct	55.5528	52.9841	570.721
KD_piscs	KD_pl	Ka_bn	263.201	111.912	111.968
KD_piscs	KD_pl	Ka_pisc	264.311	111.333	110.321
KD_piscs	KD_pl	Ka_pl	259.282	113.381	114.767
KD_piscs	KD_pl	Ku_pisc	415.499	110.058	98.0889
KD_piscs	KD_pl	Ku_pl	417.83	109.881	98.4368
KD_piscs	KD_pl	ML_pl	413.05	103.29	107.029
KD_piscs	KD_pl	To_bn	507.721	101.14	99.1954
KD_piscs	KD_pl	To_insct	510.904	100.392	100.442
KD_piscs	Ka_bn	Ka_pisc	104.388	103.374	303.472
KD_piscs	Ka_bn	Ka_pl	125.087	130.638	279.002
KD_piscs	Ka_bn	Ku_pisc	325.271	172.957	146.862
KD_piscs	Ka_bn	Ku_pl	328.107	173.423	146.982
KD_piscs	Ka_bn	ML_pl	329.819	172.218	151.093
KD_piscs	Ka_bn	To_bn	373.107	118.804	214.003
KD_piscs	Ka_bn	To_insct	372.031	113.956	217.741
KD_piscs	Ka_pisc	Ka_pl	121.057	127.622	282.765
KD_piscs	Ka_pisc	Ku_pisc	325.747	174.424	146.491
KD_piscs	Ka_pisc	Ku_pl	328.554	174.861	146.782
KD_piscs	Ka_pisc	ML_pl	329.732	173.469	150.121
KD_piscs	Ka_pisc	To_bn	370.827	117.697	214.013
KD_piscs	Ka_pisc	To_insct	368.543	111.641	217.497
KD_piscs	Ka_pl	Ku_pisc	324.389	165.76	152.538
KD_piscs	Ka_pl	Ku_pl	327.347	166.347	153.019
KD_piscs	Ka_pl	ML_pl	330.431	167.337	152.32
KD_piscs	Ka_pl	To_bn	373.188	113.626	215.2
KD_piscs	Ka_pl	To_insct	373.765	110.431	217.877
KD_piscs	Ku_pisc	Ku_pl	42.1299	39.6215	524.448
KD_piscs	Ku_pisc	ML_pl	257.099	252.64	179.904
KD_piscs	Ku_pisc	To_bn	320.943	215.551	202.506
KD_piscs	Ku_pisc	To_insct	323.119	213.908	203.089
KD_piscs	Ku_pl	ML_pl	256.577	254.699	178.459
KD_piscs	Ku_pl	To_bn	319.356	216.459	202.488
KD_piscs	Ku_pl	To_insct	321.256	214.54	202.93
KD_piscs	ML_pl	To_bn	291.155	191.214	217.693
KD_piscs	ML_pl	To_insct	289.006	185.493	220.21
KD_piscs	To_bn	To_insct	57.7257	53.7944	564.264
KD_pl	Ka_bn	Ka_pisc	105.577	102.82	304.628
KD_pl	Ka_bn	Ka_pl	122.3	129.019	276.233
KD_pl	Ka_bn	Ku_pisc	330.205	164.437	151.416
KD_pl	Ka_bn	Ku_pl	333.028	165.525	151.523
KD_pl	Ka_bn	ML_pl	328.318	174.903	150.156
KD_pl	Ka_bn	To_bn	376.358	119.953	217.108
KD_pl	Ka_bn	To_insct	376.036	117.858	221.6
KD_pl	Ka_pisc	Ka_pl	118.022	127.497	281.314
KD_pl	Ka_pisc	Ku_pisc	329.954	166.715	151.18
KD_pl	Ka_pisc	Ku_pl	332.772	167.797	151.482
KD_pl	Ka_pisc	ML_pl	327.535	176.909	149.94
KD_pl	Ka_pisc	To_bn	373.826	120.267	218.539
KD_pl	Ka_pisc	To_insct	372.558	117.225	223.039
KD_pl	Ka_pl	Ku_pisc	330.179	156.986	156.676
KD_pl	Ka_pl	Ku_pl	332.977	158.049	156.998
KD_pl	Ka_pl	ML_pl	328.63	168.636	149.998
KD_pl	Ka_pl	To_bn	375.916	113.24	216.77
KD_pl	Ka_pl	To_insct	377.531	113.081	220.485
KD_pl	Ku_pisc	Ku_pl	41.9559	39.9728	536.243
KD_pl	Ku_pisc	ML_pl	244.018	255.911	178.915
KD_pl	Ku_pisc	To_bn	310.703	217.144	205.85
KD_pl	Ku_pisc	To_insct	310.826	215.35	204.381
KD_pl	Ku_pl	ML_pl	244.631	258.526	178.026
KD_pl	Ku_pl	To_bn	308.669	217.074	204.854
KD_pl	Ku_pl	To_insct	308.817	215.305	203.545
KD_pl	ML_pl	To_bn	292.918	186.899	216.073
KD_pl	ML_pl	To_insct	290.895	183.309	218.716
KD_pl	To_bn	To_insct	56.2576	54.3212	564.74
Ka_bn	Ka_pisc	Ka_pl	157.854	112.934	119.263
Ka_bn	Ka_pisc	Ku_pisc	470.785	91.1823	88.6446
Ka_bn	Ka_pisc	Ku_pl	472.632	91.0621	88.7382
Ka_bn	Ka_pisc	ML_pl	468.984	90.386	88.0325
Ka_bn	Ka_pisc	To_bn	449.152	95.3272	96.117
Ka_bn	Ka_pisc	To_insct	444.053	95.2792	96.8093
Ka_bn	Ka_pl	Ku_pisc	438.993	103.717	116.539
Ka_bn	Ka_pl	Ku_pl	440.871	103.629	116.648
Ka_bn	Ka_pl	ML_pl	438.787	105.09	111.152
Ka_bn	Ka_pl	To_bn	420.957	111.269	117.63
Ka_bn	Ka_pl	To_insct	417.866	113.229	116.88
Ka_bn	Ku_pisc	Ku_pl	42.057	40.0903	551.926
Ka_bn	Ku_pisc	ML_pl	251.763	251.073	198.945
Ka_bn	Ku_pisc	To_bn	273.432	289.52	181.274
Ka_bn	Ku_pisc	To_insct	272.427	293.596	179.056
Ka_bn	Ku_pl	ML_pl	251.529	252.875	198.015
Ka_bn	Ku_pl	To_bn	271.268	289.313	180.536
Ka_bn	Ku_pl	To_insct	270.299	293.425	178.546
Ka_bn	ML_pl	To_bn	245.844	262.936	194.489
Ka_bn	ML_pl	To_insct	239.85	262.337	193.271
Ka_bn	To_bn	To_insct	57.5559	62.6073	468.604
Ka_pisc	Ka_pl	Ku_pisc	443.549	99.1382	114.498
Ka_pisc	Ka_pl	Ku_pl	445.492	99.3285	114.672
Ka_pisc	Ka_pl	ML_pl	442.345	100.383	108.798
Ka_pisc	Ka_pl	To_bn	422.846	108.496	114.067
Ka_pisc	Ka_pl	To_insct	418.705	110.146	112.267
Ka_pisc	Ku_pisc	Ku_pl	41.3529	39.6001	553.759
Ka_pisc	Ku_pisc	ML_pl	246.53	246.58	196.921
Ka_pisc	Ku_pisc	To_bn	268.411	288.007	179.133
Ka_pisc	Ku_pisc	To_insct	268.091	293.407	177.6
Ka_pisc	Ku_pl	ML_pl	246.319	248.237	195.847
Ka_pisc	Ku_pl	To_bn	266.25	287.585	178.18
Ka_pisc	Ku_pl	To_insct	265.907	292.962	176.817
Ka_pisc	ML_pl	To_bn	240.324	260.941	191.717
Ka_pisc	ML_pl	To_insct	234.109	260.86	190.277
Ka_pisc	To_bn	To_insct	54.6389	60.4306	464.898
Ka_pl	Ku_pisc	Ku_pl	42.1718	40.4028	539.218
Ka_pl	Ku_pisc	ML_pl	256.422	250.113	191.081
Ka_pl	Ku_pisc	To_bn	279.873	291.206	176.118
Ka_pl	Ku_pisc	To_insct	279.029	292.781	174.061
Ka_pl	Ku_pl	ML_pl	256.78	252.346	190.583
Ka_pl	Ku_pl	To_bn	278.029	291.11	175.491
Ka_pl	Ku_pl	To_insct	277.233	292.733	173.675
Ka_pl	ML_pl	To_bn	245.209	262.69	187.871
Ka_pl	ML_pl	To_insct	240.795	260.954	188.233
Ka_pl	To_bn	To_insct	57.0778	59.4195	461.765
Ku_pisc	Ku_pl	ML_pl	599.446	40.7211	37.8091
Ku_pisc	Ku_pl	To_bn	635.121	38.26	37.9085
Ku_pisc	Ku_pl	To_insct	636.87	38.7115	38.4954
Ku_pisc	ML_pl	To_bn	251.942	214.48	251.232
Ku_pisc	ML_pl	To_insct	250.402	211.953	254.911
Ku_pisc	To_bn	To_insct	53.8049	52.5079	569.731
Ku_pl	ML_pl	To_bn	250.056	215.097	252.228
Ku_pl	ML_pl	To_insct	248.107	212.286	255.497
Ku_pl	To_bn	To_insct	53.1788	52.0173	569.457
ML_pl	To_bn	To_insct	51.5208	56.1664	530.366
